# Supplementary material for: Globally invariant metabolism but density-diversity mismatch in springtails
Source: Nat Commun. 2023 Feb 7;14:674. doi: 10.1038/s41467-023-36216-6 (PMC9905565; doi:10.1038/s41467-023-36216-6)
Supplement: Supplementary file 4 — Source Data [file 41467_2023_36216_MOESM4_ESM.xlsx]

## Sheet: Fig 1 Supplementary Fig 2 
Sampling_site_ID	Coordinates_decimalLatitude	Coordinates_decimalLongitude	N_samples	Density_m2_mean	Extrapolated_richness	Biomass_dry_mcg_m2_mean	CommunityMetabolism_Jh_m2_mean	Mass_dry_CWM_mean	Mass_fresh_CWM_mean	Metabolism_CWM_mean
1	48.9877	13.4362	10	6483.3	52.45	76166.3	2.29628	10.2035	29.9111	0.00031507
2	48.9837	13.4488	5	6483.3	21.5333	408316	6.59678	71.3996	214.063	0.00115599
3	48.9842	13.4275	25	17485.3	66.36	369200	8.98875	16.7722	52.5889	0.000450822
4	48.9798	13.4634	20	10461.7	63.78	305074	6.82595	25.7216	81.6898	0.000624709
5	48.9883	13.4517	5	3339.88	22.4	120017	2.63156	39.0071	114.442	0.000846387
6	49.1702	13.188	7	49817.6	44.8	623347	19.0889	12.8979	40.1942	0.000392914
7	49.1702	13.188	7	59500.4	29.9184	1.1756e+06	30.052	24.0074	81.492	0.00055578
8	49.1702	13.188	7	40275	29.5714	859628	21.4335	20.2666	66.6752	0.00051775
9	49.1702	13.188	7	26943.6	52.8571	388098	11.6081	14.0283	43.6017	0.000420681
10	49.1702	13.188	7	22874	30.3714	306037	9.04904	12.0306	37.4517	0.000366985
11	49.1634	13.2014	7	25680.6	26.8571	506980	13.2021	18.9869	63.6083	0.000495004
12	49.1634	13.2014	7	39854.1	30.1429	816510	20.7343	20.9468	68.4921	0.00053423
13	49.1634	13.2014	7	55992.1	56.8571	1.06784e+06	28.0129	20.4471	63.3938	0.000525211
14	49.1634	13.2014	7	32837.5	96.4286	430293	12.1609	13.3964	41.401	0.000377341
15	49.1634	13.2014	7	47151.3	73.2857	960159	23.5655	21.1036	68.5582	0.000517556
16	49.1666	13.1899	7	21049.7	37.2857	405368	10.8362	20.0516	68.2405	0.000538684
17	49.1666	13.1899	7	17541.4	38.4286	471634	10.3722	22.8966	75.6259	0.000555443
18	49.1666	13.1899	7	11366.8	55.1429	225481	6.02412	22.5841	73.7457	0.000578197
19	49.1666	13.1899	7	15155.8	32.3714	480011	9.92855	27.9272	85.691	0.000600916
20	49.1666	13.1899	7	12910.5	45.1429	369264	7.62921	46.7893	174.92	0.000845251
21	49.1695	13.2021	6	40438.8	74	1.44534e+06	30.6992	43.1902	147.245	0.000853832
22	49.1695	13.2021	6	39620.2	42	835133	22.2123	18.93	58.8884	0.000519305
23	49.1695	13.2021	6	51080.6	106.667	1.71532e+06	37.9261	34.1725	110.737	0.000754356
24	49.1695	13.2021	6	34708.6	46.2083	895526	21.0786	23.1873	75.78	0.0005717
25	49.1695	13.2021	6	18500.3	30.4167	452373	11.7972	27.9877	93.2913	0.000728825
26	48.7757	13.8247	144	13957.1	81.9598	372094	8.17555	16.774	54.2227	0.000470036
28	49.1596	20.0281	12	102079	38.2	1.46604e+06	34.51	15.5219	47.9521	0.000365504
29	49.1468	20.028	6	20465	22.8056	710868	13.444	45.1043	176.669	0.000791498
31	49.1803	20.17	12	27013.8	36.425	454426	9.55062	18.7992	59.1655	0.000383612
32	48.7787	13.8659	7	44485	39.6429	733688	20.0843	18.4002	61.8979	0.000494213
33	48.7787	13.8659	7	50378.9	38.2857	648671	18.2625	15.3697	49.1445	0.000422868
34	48.7787	13.8659	7	73393.2	39.3714	1.19748e+06	33.5158	14.6402	46.371	0.000417157
35	48.7787	13.8659	7	45186.6	66.2143	901889	22.709	19.2219	70.9643	0.000488924
36	48.7787	13.8659	7	69744.6	45.4286	1.10418e+06	30.6344	14.9935	48.933	0.000418161
37	48.7758	13.87	7	15857.4	40.7143	658528	12.8899	115.69	452.683	0.00172375
38	48.7758	13.87	7	20769	107.357	760583	16.4435	40.0768	133.514	0.000825156
39	48.7758	13.87	7	19365.7	38.4857	370791	9.77183	22.2392	68.8963	0.000564948
40	48.7758	13.87	7	27785.6	30.1429	840663	17.5974	33.7203	119.085	0.000676678
41	48.7758	13.87	7	15857.4	37.4857	505893	10.9265	42.801	151.969	0.000814012
42	48.7763	13.8564	7	13331.5	22.3333	552066	10.4283	48.3259	182.776	0.000856183
43	48.7763	13.8564	7	16980.1	136.714	350094	9.10007	23.1908	76.6231	0.000597089
44	48.7763	13.8564	7	11787.8	44.1429	356120	7.42866	45.2155	167.539	0.000819879
45	48.7763	13.8564	7	18102.7	34.7143	497506	11.0391	30.6675	109.187	0.0006513
46	48.7763	13.8564	7	13612.1	34.4857	333218	6.86315	98.5286	384.383	0.00143505
47	48.7901	13.8586	6	17845.4	39.3333	387434	9.43756	35.4981	123.852	0.000775597
48	48.7901	13.8586	6	14243.6	40.4167	209998	5.8485	16.2301	58.513	0.000458815
49	48.7901	13.8586	6	15553.4	26.2188	385304	8.89712	33.3702	123.875	0.00072542
50	48.7901	13.8586	6	15225.9	32.7361	246187	7.17881	20.7669	72.1717	0.000557837
51	48.7901	13.8586	6	7367.39	41.4722	125218	3.25336	23.4565	77.0098	0.000599004
82	49.2134	19.9041	2		21.3333
83	49.2134	19.9041	2		9.375
84	49.2134	19.9041	2		21.3333
85	49.2134	19.9041	2		14.0625
86	49.2134	19.9041	2		66.125
87	49.2261	19.9059	2
88	49.2261	19.9059	2
89	49.2261	19.9059	2
90	49.2261	19.9059	2		18
91	49.2261	19.9059	2		14.0833
92	49.226	19.9071	2		36.125
93	49.226	19.9071	2		15.125
94	49.226	19.9071	2		20.25
95	49.226	19.9071	2		12.25
96	49.226	19.9071	2		21.3333
97	49.2243	19.9113	2		16
98	49.2243	19.9113	2		22
99	49.2243	19.9113	2		10.125
100	49.2243	19.9113	2		27
101	49.2243	19.9113	2		27
102	49.2283	19.9065	2		22
103	49.2283	19.9065	2		9
104	49.2283	19.9065	2		36.125
105	49.2283	19.9065	2		15.125
106	49.2283	19.9065	2		25
107	49.2223	19.9297	2		16.2
108	49.2223	19.9297	2		30.25
109	49.2223	19.9297	2		27
110	49.2223	19.9297	2		104.5
111	49.2223	19.9297	2		14.0625
112	49.218	19.9071	2		27.5625
113	49.218	19.9071	2		30.25
114	49.218	19.9071	2		24.5
115	49.218	19.9071	2		12.5
116	49.218	19.9071	2		20.25
117	49.2219	19.9265	2		14.45
118	49.2219	19.9265	2		12.5
119	49.2219	19.9265	2		50
120	49.2219	19.9265	2		36
121	49.2219	19.9265	2		40.5
122	49.213	19.913	2		24.5
123	49.213	19.913	2		5.33333
124	49.213	19.913	2		32.5
125	49.213	19.913	2		52
126	49.213	19.913	2		30.25
127	49.2131	19.9049	2		28.125
128	49.2131	19.9049	2		28.125
129	49.2131	19.9049	2		10.125
130	49.2131	19.9049	2		9.8
131	49.2131	19.9049	2		16.3333
147	36.9658	6.35064	87	13852.9	75.0728	357677	22.05	37.7732	129.44	0.00229577
148	47.0293	16.7379	12	182167	58.3646	1.11468e+07	316.1	70.7487	272.805	0.00197241
149	47.038	16.7455	9	65777.8	21.7778	5.93715e+06	131.069	96.9055	333.834	0.00207488
150	47.0338	16.7329	8	152250	71.75	2.32782e+06	101.117	20.4339	69.2845	0.000836936
151	47.0401	16.7488	8	195125	22.7344	1.01112e+07	246.437	69.6117	218.492	0.00159263
152	49.3306	-0.45722	200	1115.62	19	283844	5.77219	115.027	395.793	0.00278247
153	51.5901	10.0266	2
154	51.5924	10.0325	2
155	51.5937	10.031	2
156	51.5757	9.97312	2
157	51.5751	9.97443	2
158	51.5761	9.97195	2
159	51.5126	9.6683	2
160	51.5132	9.66628	2
161	51.5086	9.66414	2
162	51.5341	10.0006	2
163	51.5307	9.99066	2
164	51.5329	9.99273	2
165	51.5479	9.79804	2
166	51.549	9.80041	2
167	51.5473	9.79733	2
168	51.5631	10.0585	2
169	51.5594	10.0708	2
170	51.5629	10.0623	2
171	58.4948	26.2317	119	37401.3	23.9833	568271	13.6631	13.614	42.3179	0.000350936
172	58.4141	26.0985	156	20623.9	17	283437	7.56644	11.7584	38.1669	0.000344288
173	47.8646	17.1257	3	21333.3	11.5	437739	16.2275	21.1036	69.8492	0.000762868
174	47.8652	17.1257	3	27333.3	9.05556	748507	25.6323	26.7975	88.231	0.000922837
175	47.8625	17.2006	3	26000	12.7778	379790	17.567	14.5039	49.2875	0.000671572
176	47.863	17.2001	3	18666.7	9.5	263876	11.8491	15.0453	49.4888	0.000661884
177	47.8648	17.1257	3	158000	23.6667	3.20247e+06	123.493	20.2225	66.9142	0.000779831
178	47.8627	17.2004	3	115667	28.0417	2.28214e+06	86.3689	19.5883	65.791	0.000739059
179	47.8125	17.2094	3	102667	34.381	6.55851e+06	180.303	63.856	197.313	0.00175766
180	47.8647	17.1257	3	91000	28.6944	2.38784e+06	84.4695	26.6633	87.4373	0.000941195
181	47.865	17.1257	3	100333	26.9259	3.61431e+06	104.422	36.0503	110.249	0.00104531
182	47.8626	17.2005	3	98333.3	33.1667	2.34245e+06	83.1563	23.5682	75.9305	0.000842437
183	47.8628	17.2003	3	75000	26.4848	2.07503e+06	77.1203	27.3616	91.0639	0.001016
184	47.8224	17.2385	3	193333	35	4.87667e+06	179.43	25.2334	84.1924	0.000928574
185	24.9842	46.4186	40	780
186	24.3808	46.7326	40	1540
187	24.9842	46.4186	40	225
188	24.3808	46.7326	40	420
189	68.358	18.4943	72	26041.7	43.0437	1.02267e+06	8.58507	24.6053	72.4117	0.000257983
190	68.3593	18.5088	50	27840	57.562	1.57301e+06	12.1764	34.2834	101.186	0.000329983
191	48.8567	4.64778	10	2839.76	16.8125	328333	6.80406	105.049	302.088	0.002228
192	48.8567	4.64778	10	7809.33	38.225	186251	5.97165	20.1145	63.0816	0.000706564
193	48.8567	4.64778	10	4158.22	33.8	752046	15.0519	167.67	483.743	0.00338444
194	48.8567	4.64778	10	25490.2	27.24	760442	24.8579	45.5967	142.623	0.00133662
195	48.8567	4.64778	10	9939.15	29.2	203045	7.02073	18.9038	61.1177	0.000707873
196	48.8567	4.64778	10	3313.05	22.25	491312	10.0349	157.108	450.704	0.00321295
197	48.8567	4.64778	10	3617.31	11.45	901146	17.396	213.083	601.364	0.00437679
198	48.8567	4.64778	10	20317.8	25.76	204984	9.40595	10.1308	29.6987	0.000467309
199	77.041	67.7198	8	277738	13.875	3.83568e+06	37.7227	18.6163	54.3203	0.000168363
200	76.1892	62.6523	4	67000	29	1.11754e+06	5.78265	18.2828	54.188	9.3222e-05
201	76.953	68.5643	22	367909	29.7273	5.53244e+06	29.9595	15.0348	44.657	8.18943e-05
202	69.6923	60.1669	7	344343	53.4538	1.04589e+07	68.2662	29.1225	88.2507	0.000182782
203	69.6167	60.2325	16	322825	73.7891	8.37349e+06	53.1052	28.6942	84.0699	0.000180099
204	80.338	52.788	26	676462	26.3269	1.30077e+07	62.2787	17.4532	52.4723	8.2794e-05
205	79.9466	50.1243	13	1.25212e+06	14.4615	1.72076e+07	91.44	13.4872	38.6846	7.22557e-05
206	39.8755	-1.05094	2		16
207	39.8755	-1.05094	2		12.25
208	39.8755	-1.05094	2
209	39.8755	-1.05094	2
210	39.8755	-1.05094	2
211	39.8755	-1.05094	2
218	43.2149	1.81008	64	28416.7		1.13169e+06	44.6186	36.8134	129.505	0.0015359
219	41.5027	-0.581343	3	21200		810092	38.5764	33.8833	139.418	0.00161034
220	41.5027	-0.581343	4	27600		1.48586e+06	66.9042	71.0528	310.737	0.00305212
221	41.5027	-0.581343	11	18327.3		1.03436e+06	42.471	77.0646	339.326	0.00307182
222	41.5027	-0.581343	4	33600		967439	46.6367	44.4664	190.168	0.00193933
231	38.483	-9.02	4	3300		17765.7	1.72056	5.09469	14.2789	0.000497995
232	40.605	8.152	24	3010.2		11774.6	1.13692	2.79884	8.41328	0.000302187
233	50.4037	3.08634	8	18812.5		134334	7.06533	7.66834	27.8512	0.000404451
234	50.4037	3.08634	7	23214.3		290995	11.9026	12.1934	45.4727	0.000554242
235	50.4037	3.08634	5	57800		527337	22.7571	8.61363	28.6468	0.000379037
236	50.4037	3.08634	10	62350		366756	16.0239	14.3689	60.7528	0.000523683
237	49.2175	5.98528	216	19847.3		379407	10.4686	17.4728	54.5512	0.000550176
238	48.7656	6.1225	66	9701.48		198529	5.54923	17.494	54.8882	0.000534047
239	53.456	30.353	60	91180		3.11959e+06	61.4781	31.5196	113.72	0.000643096
240	55.132	29.374	30	68506.7		2.25698e+06	42.6278	35.9654	132.998	0.000662988
241	55.154	29.328	30	37653.3		2.59719e+06	42.873	72.488	293.011	0.00120119
242	55.144	29.334	30	18133.3		820857	16.8358	59.5789	193.183	0.00120501
243	55.142	29.349	30	76586.7		2.33645e+06	45.8096	31.9606	113.905	0.000623631
244	55.148	29.356	30	24346.7		857131	17.087	48.4646	176.548	0.000908608
245	55.118	29.351	30	36213.3		3.03729e+06	46.0201	96.5871	364.808	0.00143866
246	55.128	29.369	30	27653.3		1.28638e+06	23.213	52.9973	199.688	0.000930732
250	48.7656	6.1225	4	10311		105321	4.58485	10.4376	31.7027	0.000450442
251	48.8567	4.64778	1
252	48.8567	4.64778	1
253	48.8567	4.64778	1
254	48.8567	4.64778	1
255	49.2175	5.98528	8	17030.1		351388	12.0955	24.8176	79.7907	0.00083461
256	49.2175	5.98528	3	12508.5		131989	5.79591	11.6474	35.4662	0.000495175
257	49.6767	4.675	5	2772.14		35114.4	1.45366	13.2301	41.4175	0.000549614
258	48.8728	1.97528	20	1301.56		54047.7	1.65545	23.1172	72.5788	0.000840413
259	50.4286	3.01528	28	5771.27		846322	16.4224	98.1883	279.058	0.00205798
260	44.9772	4.93	24	18171.1		177929	10.4353	12.1523	39.3749	0.000686843
261	45.8133	5.02194	16	6761.33		586200	14.0287	74.1415	217.115	0.00188035
262	49.6175	0.755	24	3253.89		663364	13.1764	146.022	417.876	0.00299247
263	45.3917	3.37417	28	6930.36		67131.5	2.96429	9.78491	29.8354	0.000434366
264	45.4394	4.38694	12	1436.78		39329	1.03861	90.6016	257.144	0.00166882
265	45.7672	2.97139	4	15466.5	4.375	34206.3	1.82289	2.4323	7.3834	0.000128323
266	49.6175	-0.755	4	1436.78	9	283845	5.12019	167.409	473.98	0.00311482
267	49.0822	5.28222	12	7550.15	15.2292	718528	13.9754	62.4486	189.154	0.00142448
268	49.2175	5.98528	287	25111.1	33.4564	340652	13.0472	13.9972	43.5655	0.000564768
269	47.7172	7.9389	7	98052.8	44.7143	7.34361e+06	114.56	64.5852	185.204	0.00105267
270	47.793	8.19677	11	110851	51.2273	5.74523e+06	103.632	55.8286	174.056	0.00100152
271	47.7427	8.16163	12	101359	48.6406	5.25188e+06	86.5577	52.7574	154.611	0.000870798
272	46.2833	126.85	27	82.4074	10.642	1901.39	0.034891	22.3008	66.5896	0.000406194
273	44.3927	4.17743	30	13917.1	34.3111	167612	9.28751	12.6919	40.0054	0.000701772
274	68.21	18.49	10	5261.15	14.225	323940	2.27203	87.366	264.383	0.000570207
275	68.21	18.49	10	5554.14	12.45	296629	2.14677	60.247	171.383	0.000429865
276	68.21	18.49	10	10280.3	12.9	3.38716e+06	17.5873	362.362	1009.01	0.00187137
277	68.21	18.49	10	5617.83	16.9	574637	3.66688	94.1393	315.328	0.000615482
278	68.21	18.49	10	13885.4	18.45	478910	4.00764	34.6641	98.6978	0.000298638
279	68.21	18.49	10	12828	15	881892	5.80924	57.3882	162.088	0.000398999
280	65.364	18.3671	10	6636.94	25.1	316250	2.99362	50.1983	150.723	0.000479655
281	65.3454	18.2043	10	14598.7	18.025	499068	5.15669	36.8443	117.506	0.000378134
282	65.4893	19.0292	10	636.943	11.4	35439.9	0.296914	38.8005	114.768	0.000366607
283	65.3418	18.2407	10	7337.58	18.6	443950	4.05862	59.4314	188.013	0.000555971
284	65.5653	18.1412	10	4331.21	19.025	238191	2.38067	58.4828	180.406	0.000569117
285	65.4895	19.0214	10	203.822	6.6	4516.55	0.0592954	27.746	89.6455	0.000348268
286	65.3811	19.4336	10	4280.25	18.05	188593	1.90985	45.5565	148.526	0.000466384
287	65.4644	19.0634	10	1961.78	18.2	169681	1.50575	92.0953	281.564	0.000819462
288	65.4748	18.4396	10	5732.48	12	313228	2.76265	56.6859	173.338	0.000490759
289	65.4372	18.4433	10	6942.68	21.625	179048	1.9854	27.9006	84.7193	0.000312858
290	-26.0601	153.065	6	127.389		10575.2	0.919033	83.0157	276.719	0.00721441
291	-26.0622	153.065	12	541.401		44297.6	3.84852	82.4901	274.967	0.00716985
292	-26.0621	153.064	12	785.563		51239.1	4.54149	79.0662	263.529	0.00690121
293	-26.0262	153.075	12	615.711		54216.4	4.54998	81.8418	273.231	0.00705058
294	-26.0298	153.061	12	488.323		40525.2	3.40653	77.1473	257.397	0.0065682
295	-26.0209	153.052	12	1093.42		91935.2	7.82067	81.8811	272.779	0.00704473
296	-26.0101	153.047	12	201.699		15997.7	1.3927	79.6904	265.453	0.00693588
297	-26.0145	153.043	12	116.773		11206.4	0.92818	101.552	338.508	0.00827198
298	-26.0206	153.037	12	148.62		11447.1	1.00025	80.9242	269.668	0.00705049
299	68.21	18.49	24	46682.6	21	1.27432e+06	13.469	31.4136	115.988	0.000320422
300	-43.4269	170.167	12	9256.9	16.6111	323010	8.63979	37.2877	123.428	0.000983926
301	-43.4283	170.167	12	828.025	15.5	46771.6	0.936542	16.5456	54.4926	0.000504065
302	-43.4201	170.171	12	1963.91	7.61111	23734.9	0.737836	12.1809	37.3955	0.000379813
303	-43.4153	170.178	12	3779.19	52.125	81943.9	2.51445	22.6668	84.9869	0.000713061
304	-43.4	170.177	12	2314.23	16.8333	131148	2.56767	59.196	219.71	0.00129266
305	-43.4066	170.173	12	1135.88	26.4583	63720.6	1.42505	49.1279	155.474	0.00114422
306	-43.3355	170.214	12	3556.26	17.3056	180778	4.26223	49.1028	159.433	0.00115689
307	-43.2412	170.301	12	2431	15.1146	294761	8.39512	132.166	571.155	0.00377541
308	-43.2543	170.193	12	2271.76	29.2292	73414.3	2.83441	33.7176	105.395	0.0013267
309	69.66	18.78	24	47802.5	33.75	1.42609e+06	19.4728	23.7431	89.9191	0.000348782
310	65.55	17.43	3	9851.38	16.7778	735320	6.49104	101.723	293.911	0.000848501
311	65.55	17.43	3	10403.4	21	576813	5.65486	53.9497	159.147	0.000539492
312	65.55	17.43	3	5902.34	15.6667	509912	4.43153	79.2541	234.225	0.000736155
313	65.55	17.43	3	5222.93	12.3333	468940	4.30952	94.9017	283.976	0.000858124
314	65.55	17.43	3	9129.51	16.0833	382197	4.46537	43.3049	136.134	0.000513751
315	65.55	17.43	3	7346.07	12.6	361103	3.84811	69.0092	210.375	0.000703433
316	65.55	17.43	3	10658.2	14.8889	577848	5.40331	45.816	135.278	0.000446387
317	65.55	17.43	3	4118.9	24.6667	435725	4.02176	106.908	320.743	0.000975619
318	65.55	17.43	3	6624.2	12	647600	5.61067	105.073	305.312	0.000892456
319	65.55	17.43	3	9299.36	12.4444	598393	5.51948	70.4381	203.92	0.000629392
320	65.55	17.43	3	13673	12.3333	1.02045e+06	8.98857	72.0893	208.741	0.000637353
321	65.55	17.43	3	9129.51	18.1667	1.18836e+06	9.07852	130.7	376.723	0.000997546
322	65.55	17.43	3	3439.49	12.6667	248693	2.44378	69.8645	212.892	0.000690122
323	65.55	17.43	3	7006.37	17.1667	273078	3.02115	38.9781	118.822	0.000432796
324	65.55	17.43	3	3864.12	10	209580	2.01814	54.2069	165.859	0.000583544
325	65.55	17.43	3	9936.31	9.33333	490021	4.98788	51.6419	151.924	0.000513804
326	65.55	17.43	3	9808.92	11	673692	6.16893	97.7446	286.26	0.000855867
327	65.55	17.43	3	1783.44	12.3333	91510.3	1.11616	50.5585	161.635	0.00062632
328	65.55	17.43	3	5902.34	22	496783	5.5254	81.3685	262.819	0.000921763
329	65.55	17.43	3	5010.62	17	473825	4.31144	91.25	273.507	0.000859862
330	65.55	17.43	3	7388.54	49.3333	466245	4.97932	62.4126	242.988	0.000672338
331	65.55	17.43	3	1571.13	6.06667	107020	1.07879	69.5553	212.716	0.000701932
332	65.55	17.43	3	3354.56	9.5	788443	6.63471	230.372	859.991	0.00193604
333	65.55	17.43	3	16687.9	52.6667	761764	7.35775	53.1289	155.889	0.000491753
334	65.55	17.43	3	6242.04	33.6667	502864	4.58032	75.462	246.14	0.000704563
335	65.55	17.43	3	6369.43	21.1111	216932	2.64875	26.6916	89.0391	0.000348874
336	65.55	17.43	3	9596.6	18.2667	290727	3.62389	31.4911	103.371	0.00040052
337	65.55	17.43	3	10148.6	13.7778	588747	5.66865	69.8256	206.296	0.000657656
338	65.55	17.43	3	14522.3	19.4444	507169	5.85939	38.4936	124.325	0.000437477
339	65.55	17.43	3	10743.1	16.6667	424204	4.75546	37.3939	137.741	0.000429805
340	-60.73	-45.59	27	353723	3	928176	59.6906	2.7253	7.57029	0.000172063
341	-60.67	-45.62	27	217063	3	1.01479e+06	51.2558	3.89966	10.8372	0.000210669
342	63.8212	20.3142	72	7604.39	21.1644	249636	3.90808	28.8305	106.463	0.000486231
343	63.8326	20.297	38	12091.9	19.9474	960495	12.5613	67.1698	255.146	0.000922941
344	78.5839	21.1749	5	29898	7.4	846119	5.55906	38.2641	114.9	0.00023074
345	78.5839	21.1749	5	76938.8	6.6	957142	8.61842	12.5112	35.105	0.000112635
346	77.0168	15.8751	15	68945.6	6	1.20906e+06	9.38601	18.9764	55.3133	0.000143871
347	78.0739	20.871	10	56887.8	8.9	1.4114e+06	9.22653	29.1652	83.0474	0.000177777
348	78.0739	20.871	10	61428.6	10.9	1.03169e+06	8.22931	16.5677	47.1578	0.000133909
349	77.5892	20.9427	5	18469.4	4.4	343306	3.54469	18.479	60.415	0.000190781
350	77.5892	20.9427	5	4795.92	3	78350.5	0.80794	15.1396	46.569	0.000155879
351	77.3934	17.3073	10	40000	6.225	662599	5.56099	16.4181	52.5868	0.000145586
352	78.2072	21.0664	5	100816	7	1.36233e+06	11.8502	13.453	38.2794	0.000116968
353	78.2072	21.0664	5	57040.8	11.6	784312	6.97242	13.7588	40.5336	0.000122317
354	-67.61	-68.46	54	390051	2	1.03482e+06	11.348	4.54654	14.1177	4.51907e-05
355	-60.71	-45.59	48	31107.2	3	89464.2	5.51074	2.91859	8.13375	0.000179012
356	-51.756	-59.04	19	10461.9		415410	7.88399	18.3012	55.9782	0.000414772
357	-51.756	-59.04	25	3943.46
358	41.55	2.03	6	6866.67
359	41.55	2.03	6	3200
360	41.55	2.03	6	2933.33
361	41.55	2.03	6	2000
362	41.55	2.03	6	4200
363	41.55	2.03	6	5666.67
364	47.0923	27.242	20	13460
365	47.164	26.9528	20	22960
366	47.7363	25.7688	24	9975
367	46.7112	26.5003	84	21940.5
368	47.7832	25.809	12	18733.3
369	47.6374	25.788	36	11763.9
370	47.0576	27.2378	24	35275
371	47.0423	27.2237	36	15050
372	47.0387	27.2078	12	42216.7
373	47.0704	27.3048	12	61400
374	47.1066	27.2562	24	20441.7
375	47.4472	25.6401	96	17251
376	47.4385	25.6353	24	19704.2
377	47.4694	25.7101	48	116455
378	47.449	25.6091	48	158386
379	47.4797	25.6942	48	170125
380	72.0239	-125.329	4	983700	15	1.87206e+07	72.4714	19.2998	62.6584	7.49175e-05
381	72.0239	-125.329	29	52082.8	29.3862	1.12337e+06	3.49099	34.0369	105.929	0.000100758
382	78.7942	-103.545	2		15.125
383	78.7942	-103.545	7	98685.7	8	2.19481e+06	3.35916	21.7506	66.1276	3.38267e-05
384	78.7942	-103.545	10	109760	12	1.93209e+06	3.26185	17.1609	54.9367	2.9084e-05
385	78.7942	-103.545	7	452171	9.14286	8.52515e+06	14.2797	17.9415	56.713	3.00894e-05
386	78.7942	-103.545	7	137314	6	3.09189e+06	4.85158	21.9713	67.3126	3.42816e-05
387	78.7942	-103.545	5	31680	5	776022	1.10382	24.0622	68.7966	3.46701e-05
388	78.7942	-103.545	5	94560	5	1.96683e+06	3.13158	20.4688	63.3847	3.26772e-05
389	78.7942	-103.545	27	71451.9	8	1.0513e+06	1.73291	17.9827	52.6249	2.81623e-05
390	76.7226	-119.137	30	70533.3	14.9667	1.30312e+06	2.47218	19.6602	60.3793	3.73493e-05
391	76.7226	-119.137	6	175400	10.5556	2.9716e+06	5.36013	15.7665	45.3218	2.97065e-05
392	38.483	-9.02	24	5083.33	47.5	22598	2.16415	4.40583	12.7416	0.00043754
393	40.605	8.152	8	5204.08	7.75	10844.5	1.33248	2.11644	6.48935	0.000259032
401	53.2974	-6.53205	48	11258.3	23.8125	516670	12.9035	34.2078	125.112	0.00108394
402	50.7957	8.49544	13	35864.8	40.9615	1.98951e+06	36.8476	74.6	213.427	0.00130572
403	50.7972	8.49569	3	4925.69	5.16667	44549.3	1.70937	8.35645	23.7815	0.000323664
404	50.7438	8.46248	15	25579.6	36.3	1.15093e+06	22.5619	47.0173	136.153	0.000914736
405	50.7426	8.4617	3	2547.77	21	209981	4.35157	105.525	311.681	0.00197579
406	50.8434	8.4811	12	31125.3	23.2222	1.26613e+06	25.5267	47.1599	138.781	0.000917105
407	50.8434	8.48182	3	10870.5	18	654504	11.3917	80.8316	229.256	0.00131872
408	50.6684	8.43153	17	56530.5	35.8824	5.1634e+06	95.914	76.4132	222.928	0.00150214
409	50.7959	8.49723	3	3566.88	15.3333	458868	7.07235	128.81	362.054	0.00198759
410	50.785	8.4882	14	45313.9	33.5833	1.66618e+06	35.0689	35.5241	105.67	0.000764838
411	50.7437	8.46149	3	8832.27	8.75	107937	4.17781	14.8082	52.7369	0.000583363
412	-18.0653	178.466	5	12331.2
413	-17.5092	-149.876	3	32271.8		1.23715e+06	144.615	38.3846	121.766	0.0045082
414	-17.5263	-149.835	3	12738.9		913965	83.1092	70.8556	205.788	0.00652111
415	-17.6963	-149.579	3	37707		3.22045e+06	259.716	87.7594	278.702	0.007049
416	49.8735	3.0318	72	5647.56	31.3264	367176	8.20608	28.2414	87.8966	0.000863587
417	43.7675	5.33062	16	2475		290095	8.91688	130.429	444.615	0.00410697
418	43.7705	5.29484	18	6159.26		662891	18.8177	85.5809	282.189	0.00296604
419	43.7587	5.29875	17	4258.82		460783	14.3451	87.3864	300.793	0.00308827
420	43.7679	5.33028	18	4151.85		366452	11.6101	85.9262	282.506	0.002901
421	43.7563	5.31975	18	7374.07		405601	15.153	73.6029	248.309	0.00263601
422	43.7668	5.32955	18	3614.81		545562	15.7608	95.5271	301.647	0.00310287
423	43.7642	5.32797	18	10322.2		868048	28.3769	111.029	364.594	0.00339739
424	43.7727	5.39813	18	3225.93		292997	9.21259	92.3252	300.675	0.00299248
425	43.7666	5.32791	17	4631.37		559310	16.14	100.789	337.232	0.00325997
426	55.89	11.97	1
427	55.89	11.97	1
428	55.89	11.97	1
429	55.89	11.97	1
430	55.89	11.97	1
431	55.89	11.97	1
432	50	5.01667	8	48312.5	32.15	1.08331e+06	32.0831	26.6189	100.182	0.000725748
433	49.9336	4.88111	4	63000	30.25	843461	29.5831	14.6123	54.5589	0.000496973
434	49.9617	4.87014	8	63937.5	30.875	537725	23.6444	8.53784	27.3128	0.000373338
435	50.0333	5.36667	24	90270.8	53.625	1.9942e+06	54.4981	19.8884	70.7502	0.0005833
436	49.9697	4.83625	8	73687.5	44.5833	1.23855e+06	43.7063	19.5125	67.4706	0.000658876
437	50	5.01667	24	42600	21.8571	769825	24.9734	16.4918	53.5836	0.000560042
438	49.9336	4.88111	13	97200	28.4706	1.89908e+06	55.56	20.1147	71.6197	0.000578922
439	49.9614	4.87019	30	190000	30.1111	2.75521e+06	83.8903	12.9804	50.5709	0.000408953
440	50.0333	5.36667	67	93966.7	29.3667	1.96586e+06	55.6987	21.5647	74.5719	0.00061719
441	49.9697	4.83625	37	109900	34.25	2.40157e+06	71.8253	23.6142	85.1518	0.000692972
442	48.6958	2.49306	200	77966.1	83.7025	2.22372e+06	80.7009	27.4962	102.082	0.00102524
443	55.4599	37.1781	86	27151.2	43.7184	1.34352e+06	22.1262	41.9386	152.246	0.000777829
444	55.4598	37.1777	73	14434.9	43.9863	1.35008e+06	19.4029	91.1471	355.489	0.00137202
445	50.3881	3.19972	15	9133.33	19.7333	124317	4.87802	19.3983	60.3143	0.000674674
447	50.3881	3.19972	3	19666.7	21.75	455444	18.7495	25.8636	88.4446	0.00102059
448	47.3103	4.07183	51	54705.9	79.6863	1.38135e+06	40.5271	29.8728	108.343	0.000849119
449	47.3347	4.12582	30	49050	108.044	4.08312e+06	91.1076	75.4845	253.434	0.00176511
450	47.3734	4.13489	13	44307.7	54.5	7.23611e+06	136.946	106.609	311.12	0.00231368
451	47.3323	4.102	1
452	54.897	37.595	162	10740.7	67.25	201789	4.25594	16.5437	53.2195	0.000382927
453	54.889	37.575	162	9683.64	48.4167	721065	12.2603	42.2516	157.427	0.000885713
454	54.897	37.569	162	38456.8	52.963	953212	18.5641	21.0803	71.0694	0.000447959
455	59.013	62.049	40	46340	46.9813	1.91824e+06	23.9024	38.8387	138.684	0.000503032
456	58.997	62.046	34	34517.6	57.437	1.87835e+06	23.434	53.9639	186.47	0.00067691
457	58.997	62.046	40	39090	57.4571	1.99712e+06	24.0153	59.0832	199.622	0.000696018
458	47.9494	2.2375	32	48633.1	61.6458	1.09341e+06	38.1482	21.2461	78.2436	0.000750956
459	47.9428	2.23528	32	39657	64.4	1.05077e+06	36.0317	25.7737	99.9101	0.000875783
460	47.9492	2.23556	32	50340.9	42.3333	1.2413e+06	42.8087	28.1317	109.751	0.000915825
461	48.0333	2.23722	244	32017.4	65.8689	659247	24.443	19.1791	70.558	0.000737386
462	47.9918	2.26095	11	108955	54.1364	4.97206e+06	162.859	39.4827	141.133	0.00136287
463	47.9492	2.23639	33	44924.2	40.7515	918674	35.2949	17.3857	58.9284	0.000745452
464	48.9434	7.82673	10	14200	56.35	460943	14.4792	35.124	131.695	0.00110224
465	45.5355	6.68949	111	39337.8	79.1351	1.85608e+06	26.6835	47.9895	154.22	0.000741089
466	22.7667	88.4	108	824.515	11.9907	88781.3	9.92529	76.405	221.178	0.00906488
467	-23.0132	14.6622	5	68.9655	1	845.918	0.0790932	12.2658	34.0717	0.00114685
468	-23.0487	14.9498	8	1293.1	2	11030.6	1.27604	7.59645	21.1013	0.000898797
469	-23.1431	15.2074	3	3103.45	4.66667	38066.3	4.25509	12.2658	34.0717	0.00137108
470	-23.2438	15.3579	3	1724.14	4.33333	21148	2.32235	12.2658	34.0717	0.00134696
471	-23.3106	15.5347	3	344.828	5	4229.59	0.456288	12.2658	34.0717	0.00132324
472	-23.326	15.569	1
473	-23.3241	15.7138	5	4965.52	12.4	60906.1	6.86876	12.2658	34.0717	0.00138329
474	-23.3209	15.8617	3	1379.31	4.33333	16202.8	1.84186	10.1905	28.3071	0.00119152
475	-23.3463	16.0095	3	2068.97	5	25377.6	2.71348	12.2658	34.0717	0.00131152
476	-23.3092	16.0421	1
477	-23.2453	16.1436	3	5632.18	14	69083.3	7.32125	12.2658	34.0717	0.00129989
478	-23.3489	15.5557	1
479	-23.3911	15.5294	2		6.125
480	-23.456	15.378	1
481	-23.5311	15.1865	6	1034.48	4.66667	12688.8	1.46951	12.2658	34.0717	0.00142052
482	-23.5495	15.1303	6	862.069	4.66667	10574	1.25748	12.2658	34.0717	0.00145868
483	-23.5913	15.0198	4	86.2069	1	1057.4	0.125748	12.2658	34.0717	0.00145868
484	-23.4784	15.0415	2		2.5
485	49.1301	20.1853	30	26533.3	56.2	483529	12.8868	17.7461	57.1378	0.000480688
486	49.1583	20.258	30	21533.3	28.9	458839	10.6098	14.6765	45.8017	0.000424219
487	49.1242	20.1064	30	30800	62.6833	861627	17.1416	26.8568	90.4365	0.000543452
488	49.1517	19.9247	30	11166.7	54.4208	924754	13.9336	88.693	338.491	0.00135737
489	49.1745	19.9189	30	11466.7	98.8667	822189	10.6736	61.2122	232.619	0.000857085
490	49.1862	19.9151	30	30433.3	45.8937	1.08537e+06	17.3964	32.2183	111.303	0.000541949
491	68.302	19.1109	18	28131.6	15.9444	1.64404e+06	10.0818	56.0371	156.961	0.000348182
492	68.3592	18.81	30	53112.3	13	784945	12.0833	15.1337	44.1808	0.000232152
541	69.244	59.1497	5	586400	35.5333	8.72067e+06	73.7645	14.6367	43.9954	0.000124876
542	69.244	59.1497	14	250571	49.5357	4.85068e+06	37.1968	23.6752	70.6536	0.000171366
543	69.244	59.1497	10	103440	53.15	1.95396e+06	14.6319	20.1614	60.2713	0.000149359
544	69.244	59.1497	10	298360	40.4062	5.43035e+06	40.6394	19.724	59.9048	0.000151488
545	69.244	59.1497	5	77280	32.9	3.03969e+06	16.205	37.5079	107.843	0.000203587
546	69.244	59.1497	15	112747	46.8667	3.23728e+06	20.7356	35.4688	103.289	0.000217683
547	69.244	59.1497	15	312000	63.1167	7.76827e+06	50.4388	22.0875	64.431	0.000153275
548	69.244	59.1497	10	149240	43.2	3.66375e+06	23.7666	20.8748	61.0106	0.000148847
549	43.4333	1.45	238	4755.65	27.9832	173272	8.14682	53.0128	178.046	0.00231502
550	56.5	9.583	912	9200.07	63.4731	1.00036e+06	15.899	48.0222	153.935	0.000944744
551	55.4708	9.09583	399	10689.3	31.4887	1.0174e+06	20.2022	76.915	246.246	0.00159121
552	47.5667	5.21667	429	2469.7	44.4709	151666	4.91846	56.8957	189.503	0.00193518
553	50.4009	-114.554	10	7692.31	22.05	1.8195e+06	15.3812	180.315	694.951	0.00156289
554	51.0368	-115.068	10	20427.9	22.7	364222	6.5839	16.7252	55.3574	0.00029227
555	51.0152	-115.074	10	14467.7	29.025	688175	7.21781	32.588	117.69	0.000404134
556	45.5701	-94.366	10	13907.3	35	699717	14.2883	37.7334	130.751	0.000825349
557	48.847	10.077	12	34426		852122	25.4599	24.7523	89.3012	0.000739555
558	49.267	8.9675	3	3997		87577.6	3.45218	21.9108	73.8062	0.000863693
559	49.267	8.9675	3	3430		60796.2	2.53394	17.7248	59.376	0.000738759
560	49.267	8.9675	3	5164		142240	5.48551	27.5445	92.4776	0.00106226
561	49.267	8.9675	3	2109		68781.6	2.55688	32.6134	112.672	0.00121236
562	49.267	8.9675	3	3997		291672	9.2772	72.9727	248.764	0.00232104
563	49.267	8.9675	3	3007		143058	5.06585	47.5751	164.251	0.00168468
564	49.267	8.9675	3	4269		191340	5.72256	44.8208	178.081	0.00134049
565	49.267	8.9675	3	2486		135916	3.85069	54.6725	233.952	0.00154895
566	49.267	8.9675	3	30263		519318	20.4061	17.1602	52.2241	0.000674293
567	52.103	10.353	55	31860		2.8774e+06	56.2283	90.3138	252.258	0.00176485
568	52.103	10.353	55	24010		1.80636e+06	37.9256	75.2337	211.172	0.00157957
569	52.103	10.353	55	33800		3.06167e+06	64.2261	90.5818	254.327	0.00190018
570	52.103	10.353	55	34325		2.55386e+06	53.734	74.4025	212.237	0.00156545
571	52.103	10.353	55	17075		1.50456e+06	29.2055	88.1149	247.482	0.00171043
572	52.103	10.353	55	46530		5.574e+06	102.287	119.794	334.91	0.00219831
573	52.103	10.353	55	46950		1.86276e+06	47.8308	39.6754	115.776	0.00101876
574	52.103	10.353	55	45165		2.3942e+06	54.9403	53.0101	153.003	0.00121644
575	52.103	10.353	30	67150		6.34054e+06	123.36	94.4235	262.419	0.00183708
576	52.103	10.353	30	39400		6.99695e+06	125.332	177.588	494.14	0.00318101
577	52.103	10.353	30	29750		4.25783e+06	76.1187	143.12	398.224	0.00255861
578	52.103	10.353	30	33450		4.62216e+06	86.6424	138.181	384.068	0.00259021
579	52.103	10.353	30	37150		3.59025e+06	71.9162	96.6421	268.896	0.00193583
580	52.103	10.353	30	72550		8.42549e+06	164.702	116.134	323.095	0.00227018
581	52.103	10.353	30	70850		6.65046e+06	126.286	93.8667	260.943	0.00178244
582	52.103	10.353	30	44200		5.1452e+06	91.6078	116.407	323.903	0.00207258
583	52.103	10.353	60	15825	6	1.99269e+06	38.421	132.903	369.741	0.00253807
584	52.103	10.353	30	12700		1.76251e+06	35.3254	138.78	385.588	0.00278153
585	52.103	10.353	30	17350		4.3083e+06	70.6724	248.317	689.961	0.00407334
586	52.103	10.353	30	26350		3.63702e+06	75.3193	138.027	383.786	0.00285842
587	52.103	10.353	30	51600		6.77936e+06	123.372	131.383	365.338	0.00239093
588	52.103	10.353	30	17200		2.48828e+06	48.7636	144.668	401.919	0.00283509
589	52.103	10.353	30	31850		4.18494e+06	85.7517	131.395	366.2	0.00269236
590	52.101	10.344	380	2589		129724	2.8881	50.1058	146.44	0.00111553
591	52.101	10.344	380	1672		111529	2.7669	66.7039	198.633	0.00165484
592	52.101	10.344	380	1378		102107	2.52867	74.0976	218.007	0.00183503
594	56.224	10.585	10	12000		270645	8.42179	22.5537	72.9077	0.000701816
595	56.225	10.587	10	23846		738472	21.505	30.9684	97.0059	0.00090183
596	56.225	10.587	10	18300		309873	10.1887	16.933	50.6715	0.000556759
597	56.225	10.587	10	3666		52571.4	1.87978	14.3403	42.8453	0.00051276
598	56.225	10.587	10	8666		304252	8.73137	35.1087	114.146	0.00100754
599	56.225	10.587	10	8428		92847.5	3.43683	11.0166	31.9114	0.000407787
600	56.225	10.587	10	10904		248441	7.65735	22.7844	71.0433	0.000702251
601	56.225	10.587	10	2000		85691.8	2.37739	42.8459	139.412	0.00118869
602	56.225	10.587	10	3000		108518	3.02086	36.1725	116.032	0.00100695
603	56.225	10.587	10	6000		206475	5.83316	34.4125	110.166	0.000972193
604	56.225	10.586	10	29000		822350	25.9081	28.3569	93.8817	0.000893383
605	48.969	8.2469	30	12187		969390	24.5469	79.543	333.733	0.00201419
606	48.969	8.2469	30	2974		198401	5.85913	66.7118	250.22	0.00197012
607	48.969	8.2469	60	11060		363259	12.6826	32.8444	118.62	0.00114671
608	44.783	10.894	16	12668		499655	23.0819	39.4423	128.887	0.00182206
609	48.107	8.9378	10	13500		885518	18.8013	65.5939	271.13	0.00139269
610	48.498	9.9798	10	25591		442264	12.4638	17.282	65.9788	0.00048704
611	48.498	9.9798	10	31749		297023	11.0863	9.35535	27.7852	0.000349187
612	48.498	9.9798	10	16446		1.10651e+06	21.5563	67.2811	277.034	0.00131073
613	48.498	9.9798	10	31592		1.18642e+06	29.6213	37.5544	129.725	0.000937622
614	51.419	6.6413	90	971		15830.7	0.686267	16.3035	51.2165	0.000706764
615	48.034	9.8082	10	6759		359831	8.45685	53.2373	218.864	0.0012512
616	50.151	12.459	4	31034		6.42599e+06	105.713	207.063	797.139	0.00340636
617	50.151	12.459	4	440		30254.7	0.751327	68.7606	214.331	0.00170756
618	50.151	12.459	4	104045		4.63869e+06	117.312	44.5835	125.334	0.00112751
619	50.668	7.047	290	46900		7.70367e+06	172.583	164.257	732.252	0.00367981
620	50.675	7.053	120	30466		2.52754e+06	62.194	82.9627	351.479	0.00204142
621	50.672	7.0499	120	36109		3.4124e+06	79.1495	94.5029	424.411	0.00219196
622	50.662	7.057	120	54346		3.06439e+06	80.4799	56.3866	178.392	0.00148088
623	50.667	7.0456	330	31856		1.30376e+06	36.6261	40.9266	154.719	0.00114974
624	50.675	7.052	60	24375		925979	26.7684	37.9889	146.568	0.00109819
625	50.66	7.0374	132	4516		599379	12.7706	132.723	560.939	0.00282785
626	50.66	7.0374	124	4351		692525	14.0546	159.165	683.849	0.00323021
627	50.66	7.0374	132	4705		648449	13.7027	137.821	587.834	0.00291237
628	50.66	7.0374	148	4445		751529	17.5587	169.073	747.55	0.00395022
629	50.66	7.0374	132	5331		502891	10.8801	94.3334	391.996	0.00204092
630	50.66	7.0374	32	3396		133026	3.18935	39.1714	111.51	0.00093915
631	50.66	7.0374	132	7250		491735	11.2709	67.8255	282.48	0.00155461
632	50.66	7.0374	134	8337		693096	15.3379	83.135	310.694	0.00183974
633	50.66	7.0374	158	6812		1.02163e+06	20.446	149.975	615.467	0.00300147
634	50.66	7.0374	166	8810		969228	21.0563	110.015	466.727	0.00239005
635	50.66	7.0374	158	7056		592684	12.8542	83.9972	328.635	0.00182175
636	50.66	7.0374	150	6357		534768	11.6566	84.1227	321.775	0.00183366
637	51.412	6.6185	90	2841		205836	4.39844	72.452	202.28	0.0015482
638	51.404	6.615	90	952		48212.6	1.24789	50.6435	145.74	0.00131081
639	51.187	6.8038	15	6850		531336	17.323	77.5673	279.625	0.0025289
640	51.187	6.8038	15	6000		463308	13.5684	77.2181	261.827	0.00226141
641	51.187	6.8038	15	5950		346163	9.75229	58.1787	187.918	0.00163904
642	51.187	6.8038	15	7100		787757	19.1768	110.952	396.935	0.00270096
643	51.187	6.8038	15	7450		1.43146e+06	29.4095	192.142	549.957	0.00394758
644	51.187	6.8038	15	12450		1.46607e+06	35.9093	117.756	365.979	0.00288428
645	51.187	6.8038	15	5900		654652	18.0014	110.958	347.222	0.00305109
646	51.187	6.8038	15	4585		996164	20.3252	217.266	897.521	0.00443298
647	51.187	6.8038	15	5875		358379	10.8367	61.0007	210.435	0.00184455
648	51.187	6.8038	15	7325		542201	13.3503	74.0206	219.606	0.00182257
649	51.187	6.8038	15	12300		1.49467e+06	33.8813	121.517	356.153	0.00275458
650	51.187	6.8038	15	5075		295384	8.43456	58.2037	179.147	0.00166198
651	51.187	6.8038	15	4775		531886	13.8555	111.39	341.18	0.00290167
652	51.187	6.8038	15	17100		1.10557e+06	32.4509	64.6532	210.093	0.00189771
653	51.187	6.8038	15	17825		1.36651e+06	36.3621	76.6627	246.098	0.00203995
654	51.187	6.8038	30	11061		603355	16.7505	54.5479	167.738	0.00151437
655	51.187	6.8038	15	10575		1.21366e+06	27.447	114.767	334.799	0.00259546
656	51.187	6.8038	15	9700		1.60369e+06	33.7155	165.329	496.551	0.00347583
657	51.187	6.8038	15	21550		1.99788e+06	46.2085	92.7092	299.398	0.00214425
658	51.187	6.8038	15	8850		671477	17.8563	75.8731	233.48	0.00201766
659	51.489	9.9264	10	14200		2.87683e+06	47.0216	202.594	578.67	0.00331138
660	52.174	10.265	20	15880		522568	13.3965	32.9073	102.647	0.000843608
661	52.174	10.265	20
662	52.174	10.265	20
663	52.174	10.265	20
664	52.174	10.265	192
665	52.174	10.265	4
666	52.174	10.265	4
667	52.174	10.265	4
668	52.174	10.265	4
669	52.174	10.265	4
670	52.174	10.265	4
671	52.174	10.265	4
672	52.174	10.265	4
673	52.174	10.265	4
674	52.174	10.265	4	175859		4.69366e+07	737.498	266.899	743.543	0.00419369
675	52.174	10.265	4	41509		4.53609e+06	81.2546	109.28	308.573	0.00195752
676	52.174	10.265	4	192433		2.55761e+07	474.075	132.909	371.728	0.00246358
677	52.174	10.265	4	100329		1.1078e+07	191.673	110.417	310.309	0.00191045
678	52.174	10.265	4	161732		3.96445e+07	633.996	245.125	684.29	0.00392004
679	52.174	10.265	4	65102		5.22199e+06	94.9776	80.2125	230.435	0.00145891
680	52.174	10.265	4	124995		9.72194e+06	188.811	77.7786	223.282	0.00151055
681	52.174	10.265	4	189585		648594	33.5164	3.42113	11.75	0.000176788
682	52.174	10.265	4	37658		909661	23.378	24.1558	72.8316	0.000620798
683	52.174	10.265	4	23801		382170	14.7817	16.0569	54.9528	0.000621052
684	52.174	10.265	4	118561		615885	27.3249	5.19467	17.2644	0.000230471
685	52.174	10.265	4	48403		288320	12.1001	5.95665	18.9634	0.000249987
686	52.174	10.265	4	103642		2.50078e+06	78.6856	24.129	79.809	0.000759205
687	52.174	10.265	4	52249		906867	23.6024	17.3566	55.7627	0.000451728
688	52.174	10.265	4	328843		3.76329e+06	139.646	11.444	32.4719	0.000424659
689	52.174	10.265	4	136266		1.32668e+06	41.5429	9.73593	30.218	0.000304866
690	52.174	10.265	4	43692		1.61632e+06	37.6578	36.9936	112.691	0.000861892
691	52.174	10.265	4	37727		614484	21.8658	16.2876	52.148	0.000579578
692	52.174	10.265	4	65709		922857	26.8599	14.0446	43.7657	0.00040877
693	52.174	10.265	4	108814		822148	32.705	7.55554	24.2156	0.000300559
694	52.174	10.265	4	42368		637917	22.0566	15.0566	50.8065	0.000520597
695	52.174	10.265	4	124135		474874	24.2342	3.82547	14.9671	0.000195224
696	52.174	10.265	4	38481		437251	18.1206	11.3628	42.7131	0.000470898
697	52.174	10.265	4	128842		2.04885e+07	357.014	159.02	442.425	0.00277094
698	52.174	10.265	4	57887		4.61781e+06	91.2227	79.7729	221.962	0.00157588
699	52.174	10.265	4	43373		2.59292e+06	51.0742	59.7819	172.29	0.00117756
700	52.174	10.265	4	101120		7.97063e+06	160.195	78.8235	223.783	0.00158421
701	52.174	10.265	4	161071		6.51431e+06	140.992	40.4437	115.481	0.00087534
702	52.174	10.265	4	55826		4.69152e+06	88.8267	84.0382	238.595	0.00159114
703	52.174	10.265	4	77132		9.44669e+06	161.353	122.474	340.99	0.00209191
704	52.174	10.265	4	52052		6.4169e+06	116.42	123.279	342.524	0.00223661
705	52.174	10.265	4	109610		1.80138e+07	309.418	164.345	460.973	0.0028229
706	52.174	10.265	4	57289		8.77142e+06	150.305	153.108	428.861	0.00262362
707	52.174	10.265	3	47210		7.48367e+06	133.92	158.519	442.112	0.0028367
708	52.174	10.265	4	115114		9.4688e+06	167.565	82.2559	229.621	0.00145564
709	52.174	10.265	4	93491		1.29758e+06	40.1212	13.8792	46.1904	0.000429145
710	52.174	10.265	4	53973		1.149e+06	30.4631	21.2883	65.4732	0.000564413
711	52.174	10.265	4	113454		1.91961e+06	60.82	16.9197	53.9212	0.000536076
712	52.174	10.265	4	50392		775480	20.6179	15.3889	46.952	0.00040915
713	52.174	10.265	4	98072		1.24539e+06	36.2822	12.6987	38.3996	0.000369955
714	52.174	10.265	4	108283		1.07975e+06	42.4047	9.97154	32.8352	0.00039161
715	52.174	10.265	4	53440		925763	30.2599	17.3234	59.5424	0.000566241
716	52.174	10.265	4	54902		865385	29.2355	15.7624	52.8216	0.000532504
717	52.174	10.265	4	77781		934889	34.7007	12.0195	38.0266	0.000446134
718	52.174	10.265	4	91240		874953	31.8042	9.58958	30.7466	0.000348577
719	52.174	10.265	4	38986		1.67964e+06	35.3192	43.0833	125.175	0.000905945
720	52.174	10.265	4	90442		1.26094e+06	36.9926	13.942	43.6701	0.00040902
721	52.174	10.265	4	202328		4.62649e+07	763.725	228.663	636.853	0.00377469
722	52.174	10.265	4	78578		2.36654e+06	58.4232	30.117	89.2642	0.000743506
723	52.174	10.265	4	81958		4.75342e+06	86.2209	57.9982	163.04	0.00105201
724	52.174	10.265	4	166973		1.82465e+07	327.396	109.278	303.963	0.00196077
725	52.174	10.265	4	91517		1.27228e+06	37.7363	13.9021	41.1797	0.000412342
726	52.174	10.265	3	51189		1.11362e+06	35.0376	21.7551	71.0775	0.000684476
727	52.174	10.265	4	71084		594086	23.516	8.35752	27.0834	0.00033082
728	52.174	10.265	4	48273		1.29428e+06	28.1017	26.8116	77.4228	0.000582141
729	52.172	10.255	304	28777		1.47344e+06	35.7854	51.202	160.047	0.00124354
730	49.089	8.671	10	17664		663234	23.8505	37.5472	150.857	0.00135023
731	48.637	20.824	10	11226		343066	9.25997	30.56	116.137	0.000824869
732	53.014	14.262	10	80		531.176	0.0245106	6.6397	18.4436	0.000306382
733	53.032	14.275	10	160		1062.35	0.0490211	6.6397	18.4436	0.000306382
734	53.021	14.277	10	320		2124.7	0.0980423	6.6397	18.4436	0.000306382
735	53.02	14.277	10	1120		7436.47	0.343148	6.6397	18.4436	0.000306382
736	49.222	9.9603	24	16287		981365	22.9268	60.2545	233.68	0.00140768
737	49.91	8.7196	8	11587		191668	7.61913	16.5417	52.3591	0.000657558
738	48.467	8.505	5	13474		239690	8.42285	17.7891	59.3094	0.000625119
739	48.467	8.505	5	20241		439467	13.2522	21.7117	79.0048	0.000654722
740	48.467	8.505	5	11079		215193	6.15145	19.4235	73.1481	0.000555235
741	48.467	8.505	5	18911		271768	8.732	14.3709	48.3294	0.000461742
742	48.467	8.505	5	8245		153948	5.23948	18.6716	56.6122	0.000635474
743	49.47	8.225	10	26		86.9557	0.00799111	3.34445	15.926	0.00030735
749	49.682	12.199	2		19.6
750	48.667	13.495	2		22.0417
751	48.714	13.471	2		19.6
752	49.815	10.192	2		19.5312
753	48.788	12.483	2		28.1667
754	48.497	11.444	2		16.6667
755	50.13	10.047	2		19.5312
756	49.988	11.337	2		14.4
757	49.978	11.36	2		19.1136
758	50.504	6.3288	40	61681.5	22.8167	1.62497e+06	41.6345	26.4327	88.4855	0.000679674
759	50.521	6.3406	37	62722.5	30.8167	1.73362e+06	47.0344	28.0362	96.5252	0.000756945
760	50.55	6.3415	39	64914	28.5714	3.93436e+06	82.9529	57.5061	231.959	0.00122796
761	50.54	6.3382	40	51888	29.3889	1.15716e+06	35.5408	22.2082	75.0309	0.000681467
762	50.546	6.3405	40	41443.5	30.0179	935720	27.5934	22.5851	75.717	0.000665998
763	50.57	6.3601	40	58090	31.5921	1.79144e+06	49.0755	32.8674	117.999	0.000882526
764	50.58	6.502	39	29553.5	31.5921	1.17911e+06	29.2743	40.3201	166.099	0.000997844
765	50.626	6.4154	39	68456.5	29.7794	1.30295e+06	42.8144	18.7645	57.714	0.000618484
766	50.62	6.4938	39	48158	31.5	1.24585e+06	37.3505	26.0953	90.1323	0.000782475
767	51.459	14.322	30	15723.5	27.225	826120	21.829	61.0343	211.23	0.00153434
768	51.49	14.384	30	20853	30.625	660842	20.3974	26.3234	89.0909	0.000838589
769	51.428	14.091	38	29197	30.0179	848016	27.2398	28.954	103.471	0.000932459
770	50.969	14.845	39	16625.5	29.4545	488331	13.0878	29.9229	104.121	0.000819221
771	51.1	14.819	36	33363.5	33.0179	673289	20.9565	19.1234	60.5531	0.000607604
772	50.974	14.813	40	43201.5	38.5208	1.22477e+06	32.0028	26.4811	95.8432	0.000715148
773	51.334	14.7	2		16.3333
774	51.261	14.906	27	30627	27.7692	1.90284e+06	44.2561	54.8448	159.552	0.0013171
775	51.261	14.946	32	9211.5	21.7778	118211	4.2503	11.9449	38.2291	0.000439846
776	51.667	10.687	2		24.4464
777	51.654	10.7	2		29.25
778	51.662	10.725	2		19.1136
779	51.671	10.671	2		26.6667
780	51.658	10.718	2		27.1607
781	51.663	10.731	2		19.1136
782	51.773	10.818	2		28.9
783	51.776	10.835	2		21.8409
784	51.776	10.838	2		19.5312
785	49.457	9.0314	12	37455		559583	22.9096	14.9401	47.726	0.000611656
786	49.256	8.1291	946	11119		407829	11.8073	36.6786	116.218	0.0010619
787	49.179	8.84	9	1677		64995.6	2.16371	38.7571	141.455	0.00129023
788	49.179	8.84	9	1548		88148.9	2.7472	56.9437	206.94	0.00177468
789	47.773	8.7124	10	17951		697518	19.6374	38.8568	135.704	0.00109394
790	49.177	8.9808	12	24398		1.26684e+06	33.5164	51.9238	219.063	0.00137374
791	48.636	20.826	10	15943		308122	9.67784	19.3265	67.2245	0.000607027
792	48.717	16.964	170	72667		3.64806e+06	87.4039	50.2025	151.786	0.0012028
793	53.111	14.342	10	80		531.176	0.0242766	6.6397	18.4436	0.000303458
794	53.134	14.353	10	80		531.176	0.0242766	6.6397	18.4436	0.000303458
795	45.664	9.7249	6	30103		2.83834e+06	106.761	94.2878	307.901	0.00354654
796	45.67	9.6878	3	7812		232428	7.99457	29.7527	97.1979	0.00102337
797	45.666	9.7289	3	4582		240322	8.17974	52.4491	212.864	0.00178519
798	48.018	8.1634	10	18953		1.31468e+06	26.9037	69.3651	282.006	0.00141949
799	48.291	10.417	2
800	48.608	10.164	10	11789		761162	14.9113	64.5655	278.47	0.00126485
801	49.228	8.987	15	2441		83781.5	2.93755	34.3226	112.504	0.00120342
813	50.134	12.465	1
814	50.134	12.465	4	8810		334240	9.16156	37.9387	127.48	0.00103991
815	50.134	12.465	6	14110		253705	8.13734	17.9805	53.9315	0.000576707
816	50.169	12.477	4	880		9170.69	0.325675	10.4212	31.3303	0.000370086
817	50.143	12.49	2
818	48.324	8.145	12	41915		1.00439e+06	34.1705	23.9625	82.85	0.000815233
819	51.268	-0.2806	10	2161		351626	7.61934	162.714	627.086	0.00352584
820	48.371	9.0142	10	13527		434455	12.3104	32.1176	119.705	0.000910061
821	48.56	14.68	5	13122		238940	6.26848	18.2091	62.4174	0.000477708
822	48.56	14.68	5	15345		477583	9.80092	31.1231	112.105	0.000638704
823	48.56	14.68	5	12329		196811	5.38052	15.9632	57.0597	0.000436412
824	49.178	8.861	9	1238		34461.5	1.26145	27.8364	90.0067	0.00101894
825	49.178	8.861	9	1082		27783.1	0.938996	25.6775	95.4267	0.000867833
826	49.178	8.861	9	1762		61707.2	1.97866	35.0211	131.009	0.00112296
827	50.971	14.9	1
828	48.552	8.1815	10	18795		723432	19.4661	38.4907	139.505	0.00103571
829	53.33	13.17	55	39333		2.37045e+06	51.2299	60.2662	244.066	0.00130247
830	49.07	8.4473	12	23534		293979	13.9767	12.4917	41.4308	0.000593893
831	48.075	7.6834	10	13259		603664	20.1149	45.5286	162.812	0.00151708
832	49.435	9.4856	10	7076		702202	15.3817	99.2371	380.169	0.00217378
833	47.562	7.6581	10	8527		905215	22.6585	106.159	429.162	0.00265726
834	47.998	7.763	12	15528		658642	18.1136	42.4164	151.797	0.00116651
835	49.539	8.5105	10	3360		516861	11.3594	153.828	666.542	0.00338078
836	49.371	8.5621	10	12932		543702	17.6924	42.0431	143.957	0.00136811
837	47.602	7.7325	10	9431		581349	15.8811	61.6424	236.711	0.00168393
838	49.657	9.7078	12	37017		754643	25.3852	20.3864	74.3838	0.000685771
839	48.536	8.5118	10	5089		876860	15.2315	172.305	771.305	0.00299302
840	47.957	8.2869	12	60632		1.31752e+06	33.3002	21.7299	72.1366	0.000549219
841	47.834	7.8456	12	35211		910846	25.6748	25.8682	90.3361	0.000729169
842	47.857	7.5791	10	7210		355098	11.875	49.2507	173.833	0.00164701
843	48.847	10.077	12	33204		835652	22.941	25.1672	97.7361	0.000690911
844	47.832	7.8502	12	23544		412345	12.8101	17.5138	59.2679	0.000544091
845	49.091	8.3716	10	24171		707793	26.7003	29.2827	97.9403	0.00110464
846	48.311	7.7843	10	9204		395559	12.7555	42.9768	153.365	0.00138586
847	47.722	7.6027	10	16013		974911	27.6667	60.8825	238.455	0.00172776
848	48.616	8.3215	12	39924		1.25144e+06	31.5629	31.3457	109.316	0.000790575
849	49.485	8.9746	10	3226		95554.1	3.31033	29.62	91.3248	0.00102614
850	54.098	10.245	10	6773		2.3225e+06	39.66	342.906	1332.6	0.0058556
851	54.098	10.239	10	9487		3.5723e+06	60.5188	376.547	1444.96	0.00637913
852	51.215	7.1008	140	38951		1.50951e+06	41.3275	38.754	147.389	0.00106101
853	54.098	10.246	10	17983		4.68044e+06	82.523	260.27	979.015	0.00458895
854	48.518	10.059	10	45397		1.73222e+06	42.6288	38.1571	151.718	0.000939023
855	51.836	9.6848	10	50877		3.24749e+06	70.6344	63.8302	257.99	0.00138834
856	48.438	8.6448	10	24255		1.4452e+06	33.5047	59.5835	237.966	0.00138135
857	47.88	9.578	12	35445		1.11944e+06	33.7585	31.5823	117.044	0.00095242
858	47.737	8.45	10	10778		3.47234e+06	52.2324	322.169	1496.32	0.0048462
859	47.997	8.4347	10	13917		477580	12.3353	34.3163	114.032	0.000886349
860	47.615	8.1676	10	9150		1.15159e+06	24.3953	125.857	543.18	0.00266615
861	48.35	8.6026	10	14772		1.08084e+06	25.4633	73.1679	299.164	0.00172375
862	47.903	8.6257	10	20341		405015	12.127	19.9113	62.4128	0.000596184
863	51.5	9.9198	10	8994		1.03426e+06	17.6787	114.994	328.728	0.00196561
864	51.5	9.9198	10	14696		1.117e+06	19.9721	76.0074	216.896	0.00135902
865	51.5	9.9198	10	20265		2.44176e+06	41.7944	120.491	341.556	0.0020624
866	51.5	9.9198	10	14291		1.21183e+06	22.7344	84.797	245.495	0.00159082
867	49.181	8.9309	9	1167		58732.7	1.78175	50.3279	191.574	0.00152678
868	49.181	8.9309	3	1840		167729	4.63458	91.1571	305.266	0.00251879
869	50.8708	6.38782	76	938.036	26.6786	126880	2.73316	122.236	428.76	0.00269959
870	50.9183	6.32395	76	1937.34	27.7857	240173	5.24915	113.875	352.502	0.00250689
871	50.942	6.42295	81	1927.41	26.9091	204500	4.78056	95.6639	311.84	0.00232635
872	50.954	6.33701	78	965.042	27.9115	124241	2.81665	95.1658	302.232	0.00242892
873	50.95	6.34664	64	1505.32	21.9965	153115	3.29031	97.6837	287.139	0.00217194
874	50.942	6.35909	77	1950.39	35.2989	274386	6.06927	154.1	477.852	0.00337345
875	49.386	8.5144	60	11265		641432	18.5929	56.9403	179.98	0.0016505
876	48.62	9.4242	12	29638		898310	24.1334	30.3094	118.731	0.000814272
877	60.167	17.633	10	5030		184439	3.07888	36.6677	103.637	0.000612104
878	60.167	17.633	10	12150		223424	5.10318	18.3888	53.0102	0.000420015
879	60.167	17.633	10	12890		466176	7.74102	36.1657	102.451	0.000600545
880	60.167	17.633	10	21610		566429	10.5306	26.2114	73.659	0.000487304
881	51.371	9.2682	72	37023		1.27066e+06	33.2489	34.3209	122.665	0.000898059
882	51.37	9.2676	72	35305		952817	26.8213	26.9882	94.6422	0.000759703
883	51.373	9.27	72	25015		968078	24.2505	38.6999	140.706	0.000969438
884	49.222	8.91	3	2193		141625	4.17623	64.5807	213.801	0.00190434
885	49.222	8.91	3	5755		100048	3.97075	17.3845	58.6489	0.000689965
886	49.222	8.91	3	2064		165917	4.44383	80.3861	268.577	0.00215302
887	49.222	8.91	9	2228		106546	3.14202	47.8213	188.182	0.00141024
888	49.222	8.91	9	1032		28274.3	1.06022	27.3976	88.9239	0.00102735
889	49.367	9.8221	12	22113		1.88383e+06	43.7108	85.1909	369.491	0.0019767
890	51.591	12.6278	75	1472.15	31.4021	125128	2.62418	64.2615	200.125	0.00148537
891	51.581	12.6145	68	1604.48	33.1282	152550	3.11855	85.4701	271.222	0.00189083
892	51.5846	12.6644	75	877.8	30.875	51380.6	1.30114	44.4859	142.556	0.00126211
893	51.5985	12.6971	78	1520.06	38.8417	128320	2.86893	74.5227	228.37	0.00175839
894	51.5832	12.7095	76	1340.03	33.1556	103446	2.44036	77.3016	247.103	0.00185934
895	51.551	12.8113	75	1555.67	25.3448	118300	2.51384	59.9753	180.718	0.00141927
896	50.971	14.9	1
897	45.67	9.78	3	13644		1.3963e+06	46.9613	102.338	405.579	0.0034419
898	49.495	8.159	3	236696		1.99014e+07	711.15	84.0802	382.342	0.00300449
899	49.101	8.367	60	10802		988045	25.5887	91.4687	376.842	0.00236888
900	49.101	8.367	40	8111		696565	17.8058	85.879	266.375	0.00219527
901	49.101	8.367	90	14269		672526	18.9886	47.1319	163.99	0.00133076
902	49.101	8.367	120	10465		1.3066e+06	28.5545	124.855	372.807	0.00272858
903	49.101	8.367	105	11088		414426	14.9933	37.376	132.025	0.00135221
904	49.101	8.367	165	8781		526326	13.7145	59.9392	189.423	0.00156184
905	47.898	9.8988	10	33269		601718	16.9023	18.0864	65.8511	0.00050805
906	53.46	10.316	108	38516		1.87218e+06	46.8332	48.6077	148.178	0.00121594
907	48.493	14.955	10	6806		308433	7.37457	45.3178	181.488	0.00108354
908	51.157	-0.7051	10	1777		205881	5.00089	115.859	464.263	0.00281423
909	51.439	-0.2267	10	3700		239506	6.72308	64.7313	239.692	0.00181705
910	52.973	14.128	10	1440		9561.17	0.44119	6.6397	18.4436	0.000306382
911	48.986	8.89	10	11526		703727	19.3397	61.0556	242.403	0.00167792
913	47.389	13.61	5	10556		258112	5.24107	24.4517	90.2775	0.000496501
914	47.389	13.61	5	6973		467404	5.71438	67.0305	294.199	0.0008195
915	51.434	11.759	320	3986		53975.9	2.21603	13.5414	43.7995	0.000555954
916	48.395	9.4862	10	16931		568957	14.2967	33.6044	115.456	0.000844411
917	48.159	11.507	1
918	48.159	11.507	1
919	48.159	11.507	1
920	48.159	11.507	1
921	48.159	11.507	1
922	48.159	11.507	1
923	48.159	11.507	1
924	48.159	11.507	1
925	48.159	11.507	1
926	48.159	11.507	1
927	48.159	11.507	1
928	48.159	11.507	1
929	48.159	11.507	1
930	48.159	11.507	1
931	48.159	11.507	1
932	48.159	11.507	1
933	48.159	11.507	1
934	48.159	11.507	1
935	48.159	11.507	1
936	48.159	11.507	1
937	48.159	11.507	1
938	48.159	11.507	1
939	48.159	11.507	1
940	48.159	11.507	1
941	48.159	11.507	1
942	48.159	11.507	1
943	48.159	11.507	1
944	48.159	11.507	1
945	48.159	11.507	1
946	48.159	11.507	1
947	48.159	11.507	1
948	48.159	11.507	1
949	48.159	11.507	1
950	48.159	11.507	1
951	48.159	11.507	1
952	48.159	11.507	1
953	52.012	10.281	800	7844		335476	8.46903	42.7685	123.762	0.00107968
954	52.012	10.281	580	69786		1.18209e+06	37.1779	16.9387	47.972	0.000532741
955	52.012	10.281	840	15626		808090	19.4262	51.7145	146.199	0.0012432
956	52.012	10.281	200	6489		149298	5.09068	23.0079	78.2794	0.00078451
957	52.012	10.281	210	8786		204178	6.86631	23.239	76.0012	0.000781506
958	52.012	10.281	150	24142		337597	13.0553	13.9838	47.4765	0.00054077
959	52.012	10.281	1360	12391		216515	8.18508	17.4736	62.3602	0.000660567
960	48.459	7.7729	30	9546		335813	11.0224	35.1784	137.723	0.00115466
961	48.459	7.7729	30	10812		431345	13.755	39.8951	130.488	0.0012722
962	48.459	7.7729	60	19696		419546	17.8619	21.3011	76.0849	0.000906881
963	52.514	10.334	80	81873		898014	35.577	10.9684	30.595	0.000434539
964	52.514	10.334	140	35404		377546	14.6386	10.6639	29.9068	0.000413473
965	52.514	10.334	240	30075		2.80295e+06	50.5471	93.1985	301.161	0.0016807
966	52.514	10.334	30	28385		5.04452e+06	82.5658	177.718	494.509	0.00290878
967	52.514	10.334	15	27025		7.79047e+06	125.57	288.269	803.738	0.00464643
968	52.514	10.334	140	20770		316961	10.2554	15.2605	43.4053	0.000493758
969	52.514	10.334	1080	19374		808656	20.5002	41.7392	118.126	0.00105813
970	52.514	10.334	80	34295		629789	20.4764	18.3639	53.8773	0.000597067
971	52.514	10.334	480	12528		856617	20.3209	68.3762	194.266	0.00162204
972	52.514	10.334	255	21001		961988	23.9817	45.8068	138.277	0.00114193
973	52.514	10.334	45	34319		3.21556e+06	62.4381	93.6963	268.314	0.00181934
974	52.009	10.463	610	54629		1.17258e+06	36.1715	21.4644	61.2932	0.000662129
975	52.011	10.465	980	9340		165530	6.26087	17.7227	61.9431	0.000670329
976	64.35	19.767	5	20059		205063	3.56473	10.223	31.7212	0.000177712
977	49.334	8.658	18	6840		28607.3	1.93931	4.18235	13.9377	0.000283524
978	49.334	8.658	148	295		655.644	0.0418915	2.22252	7.14812	0.000142005
979	49.334	8.658	160	13970		74159	3.26158	5.30844	16.4897	0.00023347
980	49.334	8.658	45	24970		14932.5	1.43529	0.598016	1.81975	5.74804e-05
981	49.334	8.658	108	3500		6671.31	0.477604	1.90609	6.27776	0.000136458
982	49.334	8.658	171	4780		728274	16.2256	152.359	446.665	0.00339448
983	49.334	8.658	112	13005		932267	22.4018	71.6853	209.825	0.00172256
984	49.334	8.658	33	7270		1.29217e+06	26.0176	177.74	512.095	0.00357876
985	49.334	8.658	21	3410		116000	3.00834	34.0176	102.913	0.00088221
986	49.334	8.658	24	10640		17109.3	1.12557	1.60802	5.20323	0.000105786
987	49.334	8.658	16	8390		5545.46	0.563396	0.660961	2.12893	6.71509e-05
988	48.853	8.1233	30	6415		333015	8.87607	51.9119	149.574	0.00138364
989	48.853	8.1233	120	9310		358872	10.3575	38.5469	133.972	0.00111251
990	48.853	8.1233	165	16783		426022	13.685	25.3842	86.2687	0.00081541
991	52.966	14.159	10	240		1593.53	0.0735317	6.6397	18.4436	0.000306382
992	48.393	7.9224	10	10528		326002	11.8015	30.9652	100.688	0.00112096
993	48.853	8.1197	60	6253		372560	8.4497	59.5811	169.916	0.0013513
994	48.101	9.3683	10	7900		2.00714e+06	33.5543	254.069	1149.84	0.00424738
995	51.323	13.379	10	14781		678483	16.1154	45.9023	139.556	0.00109028
996	47.751	9.2261	10	9175		226240	7.73825	24.6584	88.8031	0.000843406
997	48.494	11.437	10	10440		729132	15.4607	69.8402	201.935	0.00148091
998	48.496	11.434	10	13827		757554	16.4615	54.788	166.148	0.00119053
999	48.498	11.436	10	13699		1.04126e+06	21.0898	76.0099	264.154	0.00153952
1000	48.498	11.443	10	8081		1.25533e+06	21.7706	155.344	453.62	0.00269405
1001	48.495	11.434	10	14800		4.73701e+06	71.452	320.068	933.231	0.00482784
1002	48.497	11.443	10	4498		201875	5.36297	44.881	142.719	0.0011923
1003	48.498	11.437	10	14314		562212	12.7203	39.2771	116.916	0.000888659
1004	48.496	11.447	10	15618		2.48474e+06	49.2123	159.095	600.271	0.003151
1005	48.497	11.434	10	14169		1.27038e+06	25.3825	89.6593	298.582	0.00179141
1006	48.5	11.436	10	23001		3.12528e+06	56.3902	135.876	478.981	0.00245164
1007	48.499	11.447	10	7782		501969	10.0091	64.5038	190.273	0.00128619
1008	48.497	11.435	10	12856		1.14521e+06	23.4254	89.08	305.233	0.00182213
1009	48.495	11.438	10	12687		1.81161e+06	35.1874	142.793	580.377	0.0027735
1010	48.496	11.44	10	18144		1.87621e+06	34.1142	103.407	297.019	0.00188019
1011	48.496	11.442	10	19790		6.12154e+06	111.139	309.325	1337.56	0.00561592
1012	48.493	11.435	10	6427		1.22724e+06	23.4206	190.95	799.191	0.00364409
1013	49.027	9.6931	10	21017		352166	12.7615	16.7562	50.9116	0.000607201
1014	49.478	8.7152	36	17882		873692	21.9661	48.8587	197.441	0.00122839
1015	51.22	7.12	10	32595		885893	25.7369	27.1788	99.5305	0.000789595
1016	51.22	7.12	10	23870		507271	15.5278	21.2514	79.2011	0.000650514
1017	51.22	7.12	10	30405		729825	25.3236	24.0034	77.2114	0.000832876
1018	51.22	7.12	10	48200		1.79128e+06	48.0973	37.1634	152.237	0.00099787
1019	51.22	7.12	10	27915		624491	20.5633	22.3712	79.6834	0.000736641
1020	51.22	7.12	10	26705		1.12452e+06	33.109	42.1089	154.667	0.0012398
1021	49.122	20.102	36	17059		497807	9.34346	29.1815	101.272	0.000547714
1022	49.122	20.102	36	18758		518754	10.3127	27.6551	92.0327	0.000549776
1023	49.122	20.102	36	17985		407712	7.98843	22.6696	75.2626	0.000444172
1024	49.122	20.102	36	32334		616424	13.0004	19.0643	62.5963	0.000402065
1025	49.122	20.102	36	26131		815121	14.802	31.1936	110.389	0.000566455
1026	49.122	20.102	36	19633		579929	10.9098	29.5385	102.683	0.000555687
1027	49.122	20.102	36	26532		615324	12.4744	23.1918	75.7455	0.000470163
1028	49.122	20.102	36	18642		971374	14.7538	52.1067	204.368	0.000791427
1029	49.122	20.102	36	23394		474788	10.1699	20.2953	64.5944	0.000434722
1030	48.653	9.9241	10	12645		609532	14.7821	48.2034	178.271	0.00116901
1031	47.875	8.8912	12	39972		1.00927e+06	32.9207	25.2494	94.8233	0.000823594
1032	48.742	9.1843	12	21583		597995	18.8898	27.7068	103.265	0.000875217
1033	48.709	16.96	120	26277		1.81122e+06	42.2384	68.9281	209.402	0.00160743
1034	48.7	16.955	180	62932		2.18199e+06	60.4679	34.6722	117.069	0.000960844
1035	43.316	11.207	3	20258		725157	36.898	35.7961	131.026	0.0018214
1036	43.316	11.207	3	8019		255649	12.3892	31.8805	103.74	0.00154499
1037	43.316	11.207	3	5729		181792	10.0564	31.7318	106.223	0.00175535
1038	43.316	11.207	3	15000		667928	32.6511	44.5285	149.231	0.00217674
1039	43.316	11.207	3	8490		312025	16.8323	36.752	122.714	0.0019826
1040	43.316	11.207	3	8229		377520	18.2066	45.8768	152.58	0.00221249
1041	43.316	11.207	3	12344		202857	12.0984	16.4337	54.4828	0.000980104
1042	43.315	11.209	3	8072		1.33176e+06	46.6513	164.985	658.719	0.0057794
1043	43.314	11.211	3	12134		563630	22.8155	46.4504	147.902	0.00188029
1044	48.579	9.083	10	9628		1.16085e+06	24.837	120.57	518.173	0.00257966
1045	47.709	9.2591	12	27865		486618	17.8991	17.4634	63.5158	0.000642349
1046	48.319	9.9347	10	14617		2.26498e+06	35.8144	154.955	720.087	0.00245019
1047	48.489	9.391	10	22055		827786	21.2734	37.5328	132.635	0.000964562
1048	51.036	11.194	258	13849		979994	22.8644	70.7628	222.11	0.00165098
1049	49.8455	9.76081	79	2799.02	44.5968	238759	5.16216	68.4522	215.486	0.00164276
1050	49.849	9.72561	81	1384.6	51.2727	159144	3.47954	112.525	354.467	0.00245987
1051	49.9388	9.71903	80	1331.41	30.7469	111376	2.76251	75.9879	242.477	0.00197596
1052	49.9962	9.80277	80	1780.42	29.0273	218158	4.72469	105.029	357.636	0.00243258
1053	49.993	9.79678	78	1211.81	24.0547	115203	2.773	79.9585	274.129	0.00204929
1054	49.972	9.78688	76	744.833	56.2344	99791.6	2.13423	144.879	573.786	0.00311134
1055	48.198	10.057	10	18072		831493	21.243	46.01	168.379	0.00117546
1056	47.658	9.967	12	36300		1.30179e+06	31.4937	35.8621	140.08	0.000867595
1057	48.987	11.896	15	54569		671198	23.8629	12.3	37.686	0.000437297
1058	48.968	11.924	21	92388		817074	32.1428	8.84394	26.9738	0.000347911
1059	48.041	8.9162	12	44234		1.12698e+06	31.1791	25.4777	93.5657	0.000704868
1060	48.869	9.5535	12	38999		675963	23.4625	17.3328	62.173	0.000601619
1061	48.924	8.8294	10	22719		564412	20.1772	24.8432	80.6823	0.00088812
1062	48.318	9.4774	12	27487		1.17747e+06	26.0941	42.8373	175.873	0.000949325
1063	-1.99514	102.752	2
1064	-1.98197	102.751	2
1065	-1.94275	102.581	2
1066	-1.94194	102.581	2
1067	-2.03047	102.771	2
1068	-2.06297	102.801	2
1069	-2.01592	102.853	2
1070	-2.14322	102.851	2
1071	-2.07556	102.792	2
1072	-2.07089	102.792	2
1073	-2.05042	102.753	2
1074	-2.11358	102.796	2
1075	-2.09186	102.809	2
1076	-2.08522	102.789	2
1077	-2.09528	102.783	2
1078	-2.07669	102.773	1
1079	-2.15275	103.362	2
1080	-2.15817	103.334	2
1081	-2.17503	103.333	2
1082	-2.18756	103.343	2
1083	-1.92778	103.259	2
1084	-1.82553	103.294	1
1085	-1.84914	103.3	2
1086	-1.78536	103.277	2
1087	-1.90989	103.266	2
1088	-1.88353	103.268	2
1089	-1.85789	103.308	2
1090	-1.91097	103.267	2
1091	-1.87903	103.275	2
1092	-1.85967	103.301	2
1093	-1.80506	103.264	2
1094	-1.99514	102.752	2
1095	-1.98197	102.751	2
1096	-1.94275	102.581	2
1097	-1.94194	102.581	1
1098	-2.07392	102.815	2
1099	-2.07556	102.792	2
1100	-2.07089	102.792	2
1101	-2.05042	102.753	2
1102	-2.09186	102.809	2
1103	-2.08522	102.789	2
1104	-2.09528	102.783	2
1105	-2.07669	102.773	2
1106	-2.15275	103.362	2
1107	-2.15817	103.334	2
1108	-2.17503	103.333	2
1109	-2.18756	103.343	1
1110	-2.16431	103.368	2
1111	-2.17344	103.366	2
1112	-2.18097	103.335	2
1113	-2.18997	103.344	2
1114	-1.90989	103.266	2
1115	-1.88353	103.268	2
1116	-1.85789	103.308	2
1117	-1.78686	103.271	2
1118	-1.90214	103.381	1
1119	-1.87792	103.356	2
1120	-1.86117	103.306	2
1121	-1.71097	103.292	2
1122	-1.91097	103.267	2
1123	-1.87903	103.275	2
1124	-1.85967	103.301	2
1125	-1.80506	103.264	2
1126	-1.73858	103.314	2
1127	-1.88731	103.291	2
1128	-1.86175	103.306	2
1129	-1.711	103.29	2
1162	40.0067	-3.62	36	10324.5	22.875	38164.9	3.20647	3.68232	11.3706	0.000326929
1163	48.5015	-79.331	26	2089.08	55.0667	160178	1.71139	71.3842	224.017	0.000869018
1164	45.3724	25.7349	10	4219.75		247791	4.08668	58.7218	168.187	0.000968466
1165	45.1814	25.6511	10	5891.72		2.44542e+06	31.5261	415.06	1164.41	0.00535092
1166	45.03	25.895	10	796.178		155838	2.6454	195.732	543.701	0.00332262
1167	45.1843	25.6526	10	1751.59		40370.7	1.23204	23.048	76.1319	0.000703381
1168	45.03	25.8453	10	1035.03		160188	2.87758	154.766	438.364	0.00278018
1169	45.0308	25.8808	10	955.414		26109.7	1.32908	27.3282	127.375	0.0013911
1186	45.2277	25.7291	100	9029.29		553539	10.3934	61.0936	184.861	0.00114711
1187	45.1663	25.753	100	6863.06		303890	8.70032	44.2791	146.072	0.0012677
1188	44.37	26.1516	150	8933.12
1189	44.4372	26.0792	41	15748.8
1190	44.4462	26.0452	9	7607.93
1191	48.6147	11.635	26	4630.08	24.0192	853590	15.8663	254.75	732.931	0.00425618
1192	48.6147	11.635	4	636.943	4.75	143711	2.49512	193.085	548.382	0.00351626
1193	48.6123	11.6311	26	6379.23	41.9231	995717	19.726	126.17	389.946	0.00272562
1194	48.6123	11.6311	4	14140.1	10.6875	2.51012e+06	46.3462	224.127	631.519	0.00381955
1195	48.5835	11.5823	26	960.314	12.0817	199965	3.26407	186.618	546.85	0.00333038
1196	48.5835	11.5823	4	4490.45	10.375	481488	8.4024	152.217	436.319	0.00253621
1197	48.6095	11.5861	26	3689.37	13.1635	1.37935e+06	20.1565	202.859	579.124	0.00328517
1198	48.6095	11.5861	4	62133.8	8.125	3.34012e+07	479.461	516.601	1437.96	0.00743941
1199	48.6386	11.6269	479	4877.24	70.9415	876970	14.7181	106.22	308.958	0.00211115
1204	47.18	128.88	367	7609.04	22	164367	2.1099	15.8471	49.5652	0.000246599
1205	45.4154	127.677	121	82840.5
1206	45.415	127.676	363	10148		264593	4.24068	25.381	75.9176	0.000410988
1207	9.1	-79.85	61	674.533
1208	64	-21.18	2		11.25
1209	64	-21.18	2		10.6667
1210	64	-21.18	2		12.0417
1211	64	-21.18	2		7.04167
1212	64	-21.18	2		10.6667
1213	64	-21.17	2		8.33333
1214	64	-21.17	2		12.0417
1215	64	-21.17	2		9.8
1216	64	-21.17	2		10.125
1217	64	-21.17	2		12.0417
1218	64.03	-21.2	2		9.8
1219	64.03	-21.2	2		10.3214
1220	64.03	-21.2	2		11.2812
1221	64.03	-21.2	2		9.375
1222	64.03	-21.2	2		11.5714
1223	55.233	11.5249	5	935.51	18.88	62985	1.29962	120.071	345.275	0.00215871
1224	55.233	11.5249	5	10131.4	29.88	675822	15.9075	69.5418	221.333	0.00160636
1225	55.233	11.5249	5	5274.68	21.6667	274079	6.94387	68.3864	212.998	0.00159147
1226	55.233	11.5249	5	8389.73	33.48	426244	10.9129	53.9521	185.699	0.00134712
1227	55.233	11.5249	5	1950.64	23.2667	177105	3.90366	139.228	479.304	0.00270923
1228	55.233	11.5249	5	786.226	23.4	82044.3	1.65735	152.774	452.934	0.00269848
1229	55.233	11.5249	5	11395.3	29.3333	1.18339e+06	24.9332	95.2168	332.459	0.00203811
1230	55.233	11.5249	5	5603.11	23.2	482396	10.4074	93.1102	329.208	0.00205003
1231	55.233	11.5249	5	9136.15	29.2667	1.1977e+06	22.8333	94.0419	332.633	0.00195649
1232	55.233	11.5249	5	875.796	25.48	76054.2	1.64309	113.231	345.779	0.00218105
1233	9.1	-79.85	30	249.6
1234	9.1	-79.85	7	114.65
1235	9.1	-79.85	5	89.172
1236	9.1	-79.85	5	127.389
1237	9.1	-79.85	6	191.083
1238	9.1	-79.85	3	84.9257
1239	9.1	-79.85	5	143.312
1240	9.1	-79.85	9	280.255
1241	9.1	-79.85	5	89.172
1242	9.1	-79.85	3	106.157
1243	9.1	-79.85	5	366.242
1244	9.1	-79.85	15	668.934
1245	53.526	-6.70021	64	28012.5	29.1016	3.17679e+06	62.0966	80.9778	243.257	0.00177372
1246	48.715	9.187	4	2736.84
1247	65.1537	-14.6513	4	86400	16.375	1.60713e+06	28.3786	18.9169	54.0269	0.000332365
1248	47.6967	-68.6561	4	88.8889	11.6875	3787.59	0.063715	50.9708	169.778	0.000830596
1249	47.6967	-68.6561	4	355.556	49.5	20210.9	0.298113	46.514	150.247	0.000726273
1250	47.6967	-68.6561	4	244.444	42.375	14501.6	0.233545	43.8585	146.39	0.000718947
1251	47.6967	-68.6561	4	1138.89	28.125	90972.1	1.32046	65.7655	214.402	0.000992145
1252	47.6967	-68.6561	4	277.778	31.75	20472.7	0.225601	87.909	263.91	0.00100969
1253	47.6967	-68.6561	4	111.111	37	8376.15	0.110637	79.743	260.446	0.00114651
1254	47.6964	-68.6554	3	103.704	8	5853.15	0.0920848	53.7662	178.027	0.000848851
1255	47.6971	-68.6555	3	96.2963	14.3333	6419.51	0.100081	58.7614	194.97	0.00094198
1256	47.6967	-68.6561	4	1233.33	27.075	94723.1	1.40142	76.6864	261.103	0.00114313
1257	47.6967	-68.6561	4	1466.67	20	111018	1.633	71.0405	234.334	0.00107694
1258	47.6967	-68.6561	4	205.556	23	14705.9	0.226587	69.1809	225.711	0.00106645
1259	47.6967	-68.6561	4	216.667	18.25	24853.7	0.3482	87.6893	338.361	0.00139623
1260	47.6967	-68.6561	4	172.222	14.5	14739.7	0.202483	90.2702	282.841	0.00117378
1261	47.6967	-68.6561	4	294.444	13.5	24694.7	0.37728	83.2308	280.489	0.00127015
1262	47.6967	-68.6561	4	111.111	30	9075.72	0.140143	56.365	195.62	0.000902093
1263	47.6967	-68.6561	4	216.667	18	20930.9	0.288349	211.886	926.737	0.00248843
1264	46.6794	-92.5191	4	400	14.6875	43010	0.647816	95.366	320.753	0.00145477
1265	46.6794	-92.5191	4	466.667	31.5	39787.3	0.62162	90.3165	293.916	0.00137232
1266	46.6794	-92.5191	4	261.111	21.5	43391.5	0.437392	302.27	847.271	0.00290628
1267	46.6794	-92.5191	4	161.111	27.375	9502.09	0.137116	92.8715	286.01	0.00125305
1268	46.6794	-92.5191	4	177.778	7.6875	5371.45	0.0952019	35.6274	118.758	0.000629497
1269	46.6794	-92.5191	4	183.333	30	17559.3	0.272226	103.544	327.525	0.00153028
1270	46.6795	-92.5203	4	144.444	17.125	17539.6	0.259388	118.456	398.174	0.0016751
1271	46.6794	-92.5191	4	283.333	30.125	24911	0.38013	159.911	609.007	0.00207622
1272	46.6794	-92.5191	4	800	18.675	91516	1.35378	110.304	357.455	0.00163776
1273	46.6794	-92.5191	4	405.556	13.3438	36884.4	0.57389	91.7252	294.443	0.00141688
1274	46.6794	-92.5191	4	61.1111	9	4855.03	0.0808444	79.6602	265.152	0.00134319
1275	46.6794	-92.5191	4	200	22.125	14147.4	0.194737	54.4275	173.261	0.000868224
1276	46.6794	-92.5191	4	483.333	16.5	81401	1.08297	180.478	627.896	0.00235111
1277	46.6794	-92.5191	4	255.556	20	31383.1	0.411703	131.35	498.482	0.00177775
1278	46.6794	-92.5191	4	111.111	27.375	10659.5	0.155287	91.0272	286.88	0.00135146
1279	46.6794	-92.5191	4	350	11.875	13378.2	0.189949	110.84	320.742	0.00126091
1280	36.5588	-5.55199	86	8575.58
1281	47.6958	-83.5894	151	9184.3	77.9833	351155	4.54641	31.5383	104.937	0.000452846
1282	43.2547	5.41111	119	20065.2	68.279	475008	23.468	19.9678	63.1995	0.00111615
1283	48.6811	6.17694	120	6865.56	51.8592	362138	8.8657	45.9585	141.762	0.00124421
1284	47.2439	-1.49806	120	24825.3	69.9333	739062	26.3746	24.617	77.5706	0.00101481
1285	52.2913	-6.51282	20	4280	14.425	650621	13.7145	231.248	808.033	0.00474567
1286	-30.0556	-51.4036	20	1783.61		78594.5	6.60814	41.3792	149.827	0.00350011
1287	67.8616	44.2	3	207067	21.8889	3.37037e+06	41.7785	15.2482	43.6566	0.000198147
1288	67.8591	44.1795	3	135733	18.0556	1.37249e+06	21.8586	10.2437	30.7506	0.000162336
1289	67.85	44.1223	2		11.5714
1290	67.8775	44.1833	18	17355.6	29.8056	1.44442e+06	11.2409	60.1551	174.802	0.000505161
1291	67.8616	44.201	4	109700	24.125	2.2246e+06	28.2216	21.5083	62.7279	0.000263153
1292	67.8431	44.1287	2		14.45
1293	67.8462	44.1247	2		10.3214
1294	67.8512	44.1248	2		26.0417
1295	67.8417	44.1361	2		24.0833
1296	67.8775	44.1833	8	64050	34.125	5.62407e+06	40.4292	112.473	316.696	0.000784536
1297	62.27	34	162	7492.28	23.3975	234625	3.31574	18.111	65.3152	0.000341965
1298	62.27	34	324	45582.6	104.313	929056	14.2424	17.0553	56.005	0.00031412
1299	62.27	34	323	18316.6	45.9443	425179	6.55124	15.3923	47.038	0.000281111
1300	62.17	34	162	9467.59	23.2361	275141	4.10079	25.3419	79.211	0.000405862
1301	62.17	34	162	13248.5	31.4722	1.10403e+06	12.4105	68.4814	247.269	0.000835125
1302	62.17	34	162	8634.26	37.8889	385045	5.06209	28.8158	90.5564	0.000433686
1303	52.2036	-6.58178	60	45820	25.8667	7.17187e+06	129.904	100.401	284.896	0.00192419
1304	-30.31	150.39	432	5164.84		97601.6	6.05511	18.8973	64.2174	0.00117237
1305	-30.31	150.39	432	61658.7		774093	62.3731	12.5545	41.8558	0.00101159
1306	-30.31	150.39	216	30180.5
1307	69.7388	32.0502	9	122311	31.3889	4.14491e+06	52.3527	30.9511	90.2041	0.0004002
1308	69.7618	32.9866	9	141022	27.5926	4.81183e+06	50.3145	36.3462	123.704	0.000377762
1309	69.7669	32.1002	9	138711	26.3556	3.88928e+06	43.8824	28.6921	86.1561	0.000322335
1310	69.6124	31.9797	12	92800	33.3	2.0832e+06	26.1749	23.1451	68.998	0.000299007
1311	48.5537	21.7871	96	5939.75	53.8099	256815	7.80356	42.7053	140.324	0.00133197
1312	48.5537	21.7871	96	6779.86	44.4398	149197	5.74402	21.4828	72.0767	0.000849152
1313	48.5537	21.7871	96	9285.46	43.9965	167982	6.56181	17.1236	56.6362	0.00070127
1314	48.5537	21.7871	96	6787.23	47.2188	164317	6.07072	21.5094	74.3387	0.000858995
1315	48.5537	21.7871	96	9617.09	53.4628	326434	11.1394	20.8214	80.7107	0.000773885
1316	48.6157	20.7717	18	16684.4	50.4278	523290	16.1348	31.2516	108.641	0.00096374
1317	48.6118	20.767	18	16645	49.3488	525269	14.9053	29.9791	107.114	0.00087531
1318	48.6005	20.6376	18	14896	62.1111	292355	9.31803	20.8001	68.854	0.000666064
1319	48.6025	20.6382	18	15171.2	57.3009	440129	12.5483	33.8286	126.604	0.000949107
1320	48.6178	20.8394	19	12250.3	65.9248	324645	10.6003	24.8711	82.6048	0.00082876
1321	48.6164	20.8382	17	9321.88	54.1765	174417	5.85176	19.9678	65.5157	0.000667023
1322	55.749	37.617	416	22199.5	30.9976	2.3423e+06	27.9627	76.1406	215.733	0.000974966
1323	46.8878	19.2914	5	37200	19	580861	25.9184	16.0668	54.1735	0.000712818
1324	46.98	19.3619	5	33400	20.6	958759	38.5939	26.1195	89.8643	0.0010611
1325	47.0581	19.3924	5	28800	15.1333	520460	21.4511	18.5612	65.9444	0.000761424
1326	46.8838	19.2737	5	41000	18	1.32504e+06	49.9518	32.3449	109.568	0.00121448
1327	46.9821	19.3536	5	45800	23	1.01452e+06	41.7266	22.3746	80.4149	0.000917474
1328	47.0559	19.4173	5	27400	15.1333	746446	30.7019	27.2484	92.7019	0.00112328
1329	46.8856	19.2652	5	58800	43.8	1.66729e+06	68.2207	26.3464	85.9521	0.0010874
1330	46.9891	19.3604	5	32200	12.8	1.02657e+06	37.5386	34.4053	113.157	0.0012223
1331	47.0578	19.412	5	22200	12.8	706236	26.6071	31.6123	103.253	0.0011918
1332	46.8981	19.2833	5	112200	37.4	3.77225e+06	148.024	33.0199	113.347	0.00130155
1333	46.9774	19.3786	5	98800	50.0667	2.73439e+06	104.4	27.6999	99.0181	0.00105669
1334	47.1523	19.4966	5	68800	44.8	3.03897e+06	110.635	43.5724	144.852	0.00159041
1335	58.5344	37.6217	60	161420	41.5333	3.51489e+06	61.4339	26.9754	91.9735	0.000454892
1336	58.5921	37.5659	60	29520	39.55	3.08402e+06	37.7195	110.886	405.59	0.00136942
1337	58.5909	37.5681	60	150700	39.9	3.06983e+06	53.5349	34.5873	127.516	0.000522757
1338	58.5286	37.5757	672	29099.3	85.9412	1.73448e+06	23.5613	71.467	247.115	0.000964701
1339	58.52	37.5136	40	44880	36.1143	667471	14.0234	17.3413	54.6396	0.00034343
1340	58.566	37.539	30	42053.3	23.8667	541026	11.5418	14.8292	46.852	0.000304367
1341	58.618	37.7697	20	65880	46.2	1.75718e+06	27.4457	26.6534	85.9172	0.000446238
1342	67.527	33.946	30	87893.3	31.4889	1.20049e+06	14.62	20.1748	61.012	0.000212098
1343	67.651	33.722	15	40960	30.1	643569	7.37259	17.363	53.4352	0.000196287
1344	67.656	33.692	15	16800	32.4	436197	4.27054	26.8886	78.2726	0.000269799
1345	67.652	33.699	15	34746.7	27.3333	1.09227e+06	9.02396	37.7451	112.6	0.00029736
1346	67.477	34.274	15	31973.3	31.4667	677192	8.26288	18.7039	59.0074	0.000259137
1347	67.487	34.267	15	18080	27.8889	488638	5.50684	27.3211	87.1815	0.000316472
1348	67.488	34.286	15	41760	24.1167	1.95337e+06	17.1106	36.6602	106.634	0.000355096
1349	60.814	42.338	80	43090	37.3	535297	10.0196	11.8621	35.3142	0.000228943
1350	60.807	42.348	40	27310	44.9719	761439	9.86397	26.3549	87.1064	0.000351402
1351	60.807	42.291	40	43270	37.0469	561876	10.4828	12.5283	38.8309	0.000245634
1352	60.803	42.321	20	9480	48.8	137295	2.30986	15.2663	48.8632	0.000252875
1353	66.728	62.539	32	68975	41.3281	1.61743e+06	13.967	25.137	80.1896	0.000184041
1354	66.722	62.547	49	12527.3	54.3864	227617	1.74853	18.509	59.9429	0.00015368
1355	66.724	62.531	90	21015.4	40.7744	531175	3.51988	29.2806	90.8178	0.000191491
1356	66.762	62.223	10	48160	25.4286	1.00685e+06	7.51907	19.492	59.3427	0.000149398
1357	66.763	62.248	8	60500	32.375	1.63538e+06	9.65556	25.638	74.0026	0.00015518
1358	66.756	62.259	10	60800	13.8	1.61384e+06	10.1223	26.844	77.0529	0.000171429
1359	66.668	62.571	26	26984.6	48.6154	591559	4.07821	22.5063	70.6436	0.000157414
1360	66.667	62.581	30	44293.3	33.8333	693150	5.39064	16.2933	49.9197	0.000126401
1361	66.671	62.578	30	21306.7	30.4889	1.00969e+06	5.72791	41.1243	131.804	0.000263462
1362	64.548	48.395	20	22600	48.2375	902154	8.18097	24.9796	79.756	0.000299382
1363	64.555	48.372	30	32213.3	63.3333	1.06966e+06	10.4383	25.1865	79.7038	0.000289593
1364	64.547	48.352	15	11706.7	84.4667	550221	5.24219	48.7039	144.698	0.000472573
1365	64.556	48.392	15	24613.3	22.4	485995	6.16362	32.0323	101.516	0.000353179
1366	43.6367	132.35	81	38672.8	69	2.37206e+06	38.6569	57.7876	197.282	0.000975312
1367	43.1147	131.487	81	42469.1	88.535	2.36183e+06	41.956	54.3301	191.422	0.000987889
1368	43.1158	131.507	81	62561.7	79.9753	2.80922e+06	51.3662	42.9543	150.137	0.000805317
1369	43.648	132.351	81	78534		7.56209e+06	115.874	87.9388	331.158	0.00138819
1370	63.976	40.632	30	155120	30.8125	2.51944e+06	35.7692	21.805	66.4505	0.000283222
1371	63.979	40.693	30	77960	28.25	990436	16.8781	12.7686	38.3754	0.000220004
1372	63.979	40.693	30	46560	31.4	1.25771e+06	15.453	26.8227	82.1041	0.000328962
1373	63.981	40.685	30	72760	41.05	1.60692e+06	23.842	17.0715	53.8432	0.000282365
1374	63.981	40.685	30	72120	47.5	1.42855e+06	20.8675	18.3319	57.2175	0.000285399
1375	63.962	40.673	30	120080	26.05	2.12509e+06	36.7441	17.2814	56.0699	0.0003092
1376	63.989	40.643	30	148200	29.15	1.98087e+06	36.9022	14.3558	45.6394	0.000263509
1377	70.0886	87.4889	22	200278	43.1842	4.70592e+06	19.4958	24.7609	79.301	0.000100111
1378	70.0886	87.4889	25	209285	31.28	4.06869e+06	19.1671	20.0217	62.6475	9.52722e-05
1379	70.0886	87.4889	20	71265.3	42.375	2.05873e+06	8.53835	27.2596	83.9191	0.000116147
1380	70.0886	87.4889	19	89178.9	42.1053	4.37593e+06	13.3486	30.3894	92.1652	0.000114724
1381	70.0886	87.4889	20	14400	47.2375	920090	2.48874	46.4926	133.383	0.000140848
1382	70.0886	87.4889	10	142160	48.5562	8.58217e+06	24.8598	46.3951	140.081	0.000148312
1383	70.0886	87.4889	17	46194.5	30.5098	3.18741e+06	9.63337	71.1379	201.058	0.000218058
1384	70.0886	87.4889	23	144794	58.275	2.46433e+06	11.6638	16.8943	50.2813	8.03911e-05
1385	65.7714	-171.371	18	556578	33.5185	1.79812e+07	114.376	29.7763	90.772	0.000198088
1386	65.5936	-171.024	10	135280	34.875	2.07273e+06	15.0917	16.4292	49.4602	0.000119138
1387	65.5945	-171.029	5	110720	26.5333	2.9277e+06	16.7929	34.2148	108.141	0.000174493
1388	65.5941	-171.025	10	135680	49.2	3.81767e+06	21.9901	25.4965	80.0219	0.000156821
1389	65.5868	-171.052	10	22880	10.8	1.98318e+06	9.88168	89.5332	249.066	0.000442038
1390	65.5945	-171.029	3	38133.3	15.7778	2.30828e+06	10.5453	64.4796	208.485	0.000292614
1391	65.5905	-171.494	6	29266.7	25.2083	1.62061e+06	6.53455	51.8223	147.604	0.000211713
1392	65.5823	-171.492	5	20960	16.8	390662	2.74902	18.7014	56.1654	0.000130677
1393	65.5855	-171.491	10	63120	42.15	1.24791e+07	45.4503	168.035	659.983	0.000620291
1394	65.5805	-171.492	10	67400	29.35	1.17971e+07	40.5429	273.174	817.287	0.000885465
1395	65.5797	-171.492	5	76560	14	2.29473e+07	82.3222	303.522	1198.02	0.00108758
1396	65.5885	-171.49	8	157800	30.7778	6.90593e+06	36.2813	59.1363	215.148	0.000279597
1397	65.5803	-171.08	20	34780	38.08	1.40516e+06	7.13636	32.9124	114.039	0.00018378
1398	65.591	-171.023	18	269822	52.7812	8.58889e+06	49.2207	26.5502	76.8745	0.00016633
1399	65.5922	-171.036	10	117520	31.5125	2.58915e+06	18.2565	28.1277	82.9765	0.000188791
1400	65.5846	-171.054	13	64923.1	31.0385	5.58655e+06	25.0306	117.024	453.043	0.000501078
1401	65.518	-171.99	8	195550	13.75	2.85852e+06	25.7826	12.572	41.1255	0.00012204
1402	65.5174	-171.99	13	337538	9.92308	7.09545e+06	61.6117	17.7257	55.5553	0.000154259
1403	65.5295	-171.004	5	165440	27.9	1.05574e+07	43.3064	52.7999	150.34	0.000231548
1404	65.5525	-171.014	10	56760	30.25	8.91008e+06	36.0579	160.609	619.861	0.000650049
1405	65.5854	-171.054	20	27360	53.275	3.53828e+06	15.464	150.326	539.242	0.000634241
1406	65.5519	-171.017	10	77440	35.76	2.60429e+06	14.8509	40.0097	141.721	0.000220529
1407	65.5937	-171.025	5	101600	23.6667	9.47083e+06	38.035	122.418	394.449	0.000483305
1408	65.487	-171.02	8	47400	34.6667	3.65858e+06	15.0908	80.9277	237.034	0.000331054
1409	65.487	-171.02	8	41200	34.5625	2.51663e+06	10.9792	78.0133	240.126	0.000331937
1410	65.487	-171.02	5	32800	40	2.13467e+06	10.0583	82.1159	295.007	0.000369349
1411	65.487	-171.02	3	152133	26	4.49465e+06	30.593	29.4695	102.581	0.000198409
1412	65.5867	-171.045	10	40680	28.45	1.99491e+06	10.4191	50.008	176.215	0.000260019
1413	65.593	-171.023	21	198495	58.619	3.70376e+06	26.4599	18.7278	58.4277	0.000143286
1414	54.548	25.36	30	30746.7	30.0667	769025	17.4356	24.1678	84.2415	0.000564988
1415	54.811	25.459	30	43013.3	32.6667	1.10217e+06	23.5166	51.3996	165.77	0.00091975
1416	54.77	25.435	30	69760	23.9333	1.26639e+06	31.7477	19.7771	64.5053	0.00047772
1417	55.577	26.538	30	50640	26.05	1.0756e+06	25.6158	22.5708	71.4457	0.000527731
1418	54.597	25.453	30	109093	27.9333	5.32825e+06	90.3465	48.207	176.989	0.00082085
1419	54.689	25.125	30	65600	38.7167	1.09017e+06	27.9735	16.3161	52.9532	0.000422788
1420	54.558	25.438	30	116240	28.3333	3.08731e+06	71.3721	33.5526	108.694	0.000733994
1421	55.57	26.529	30	25093.3	70.6	2.09438e+06	34.4082	94.8826	365.233	0.00153304
1422	55.596	26.524	30	155627	57.8	7.47313e+06	128.231	76.0157	277.821	0.00122883
1423	29.0248	107.169	48	20502.9
1425	64.004	40.651	30	16306.7	32.9333	446715	5.7246	27.3581	94.8416	0.000357657
1426	63.999	40.631	15	15973.3	37.9556	528601	6.25835	28.2439	95.0365	0.000381308
1427	63.993	40.641	15	35866.7	33.1	1.53965e+06	15.6837	35.0953	121.54	0.000405146
1428	64.001	40.648	30	55866.7	35.8889	1.05764e+06	14.8177	20.4613	64.5901	0.000295182
1429	47.18	128.88	401	4931.16	22	145207	1.64357	21.2454	67.3716	0.000290202
1430	46.746	-82.244	14	3201.46	39.7143	163485	2.36761	26.111	87.5896	0.000466363
1431	47.635	-83.238	12	7948.3	35.4583	326882	4.02804	40.825	132.668	0.000540867
1432	47.584	-82.7901	15	7498.09	42.2	579407	5.96409	87.0893	262.383	0.000855954
1433	47.582	-82.807	15	11614.8	32.4583	887832	9.3971	82.5815	266.269	0.000850958
1434	46.4089	-83.363	14	3823.98	42.0446	277323	3.90619	77.7575	250.34	0.00108006
1435	51.7714	10.3992	3	22929.9		277175	8.75646	12.0879	36.6338	0.000381879
1436	51.7697	10.3935	3	19363.1		251227	8.15647	12.9745	39.6595	0.000421239
1437	51.7705	10.4001	3	32611.5		484153	15.3012	14.8461	47.3998	0.000469195
1438	51.7703	10.3979	3	68789.8		881308	27.9961	12.8116	37.8368	0.00040698
1439	51.7691	10.3952	3	25987.3		1.13402e+06	22.9804	43.6375	159.133	0.000884296
1440	51.7227	9.70758	3	18853.5		318665	11.5363	16.9022	53.7959	0.00061189
1441	51.7421	9.69197	3	48917.2		989731	32.2464	20.2328	63.4835	0.000659203
1442	51.7216	9.71002	3	30573.2		367180	13.9949	12.0099	35.2905	0.00045775
1443	51.723	9.70311	3	60127.4		825919	30.145	13.7362	40.0323	0.000501352
1444	51.7219	9.70634	3	20382.2		398687	13.8752	19.5606	62.4838	0.000680753
1445	51.6589	9.57863	3	17324.8		287701	10.9754	16.6063	53.8718	0.000633504
1446	51.6772	9.55525	3	43312.1		632979	24.1785	14.6144	50.8777	0.00055824
1447	51.6581	9.5793	3	9681.53		208571	7.16449	21.5432	68.7358	0.000740016
1448	51.6597	9.57432	3	51465		1.99177e+06	52.8544	38.7014	124.436	0.001027
1449	51.6568	9.58378	3	20891.7		234225	9.4971	11.2114	34.0595	0.000454587
1450	51.6951	9.52219	3	21910.8		281815	10.2564	12.8619	38.4903	0.000468098
1451	51.7036	9.52663	3	19872.6		290567	9.86503	14.6215	44.7074	0.000496413
1452	51.6918	9.52867	3	21401.3		820520	17.1083	38.3398	142.644	0.000799403
1453	51.6941	9.52826	3	25987.3		1.6119e+06	31.3887	62.0266	234.661	0.00120785
1454	51.6942	9.52264	3	23439.5		958765	21.6725	40.9038	150.311	0.000924616
1455	52.6424	9.2992	3	19363.1		1.1359e+06	25.5216	58.6634	261.604	0.00131806
1456	52.6068	9.26489	3	20891.7		382168	14.8556	18.2928	60.6737	0.000711074
1457	52.6096	9.27295	3	64203.8		556629	23.9102	8.66971	26.9469	0.000372411
1458	52.6052	9.27087	3	29554.1		614131	22.0491	20.7799	67.1326	0.000746058
1459	52.6399	9.29827	3	24458.6		290648	12.0829	11.8833	35.4323	0.000494013
1460	52.8365	10.3421	3	13248.4		204482	7.99421	15.4345	48.7556	0.000603409
1461	52.8339	10.3464	3	11210.2		133546	5.1801	11.913	37.6037	0.000462089
1462	52.8366	10.341	3	8662.42		113823	4.40897	13.1399	38.7803	0.000508977
1463	52.8476	10.3091	3	29044.6		593891	19.8795	20.4476	63.6625	0.000684449
1464	52.8292	10.3161	3	1528.66		50675.5	1.53596	33.1502	107.637	0.00100477
1465	53.1366	10.799	3	4585.99		58767.1	2.33816	12.8145	39.9038	0.000509848
1466	53.1319	10.7962	3	33121		294090	11.9491	8.87925	25.3824	0.000360772
1467	53.1314	10.7974	3	12229.3		234434	7.91388	19.1699	60.6975	0.000647124
1468	53.1157	10.8375	3	15796.2		206766	8.63335	13.0896	44.5983	0.000546547
1469	53.1171	10.8377	3	14267.5		214228	8.32837	15.0151	47.2474	0.000583729
1470	53.2035	10.8007	3	20891.7		266569	11.2769	12.7595	43.328	0.000539778
1471	53.2005	10.7991	3	4076.43		55392.3	2.20421	13.5884	41.6654	0.000540721
1472	53.2	10.798	3	1019.11		626856	10.65	615.102	2455.68	0.0104503
1473	53.2004	10.8023	3	52993.6		480640	20.2433	9.06977	26.4365	0.000381996
1474	53.2016	10.8044	3	4076.43		70645.9	3.20979	17.3303	71.0585	0.000787401
1475	45.4249	-73.9392	188	1527.9
1551	60.6546	151.28	5	196720	42.1	3.86543e+06	21.0131	19.6401	61.9373	0.000103181
1552	60.6513	151.271	5	72000	43.2	1.48199e+06	8.0401	19.9739	64.7909	0.000109076
1553	60.6546	151.294	10	144600	35.75	4.64813e+06	16.307	33.4989	95.0283	0.000115233
1554	60.6533	151.288	10	95200	43.41	1.52446e+06	7.9103	16.6782	50.5927	8.63694e-05
1555	60.654	151.286	8	168400	36.25	6.54299e+06	22.8678	42.4873	122.993	0.00014315
1556	60.6493	151.267	10	133240	41.5125	2.10339e+06	10.8115	20.3177	65.4567	0.000100965
1557	60.6509	151.269	10	309720	58.89	6.79563e+06	32.2272	25.1256	80.9281	0.000122458
1558	60.6529	151.289	8	94900	32.9688	6.14164e+06	19.545	61.1463	180.036	0.000197381
1559	60.654	151.276	15	46666.7	33.8111	775248	4.26142	16.7969	52.6625	9.03122e-05
1560	60.6529	151.289	10	62320	44.3143	2.07247e+06	8.06908	31.4825	93.4231	0.000127504
1561	60.6553	151.283	10		64.4
1562	60.655	151.283	10		27.675
1563	60.655	151.282	10		35.76
1564	60.6493	151.265	10		29.9
1565	60.6542	151.278	10	71400	50.29	2.38503e+06	9.46002	34.0494	105.54	0.000135266
1566	60.6495	151.266	10	43800	30.0286	472864	2.69659	10.3141	32.4874	6.13121e-05
1567	59.6034	151.361	5	7360	6.13333	97170.6	1.11045	13.0722	37.7276	0.000150043
1568	59.6034	151.361	10	34240	47.6	1.02937e+06	9.04846	26.425	83.201	0.000246859
1569	59.6034	151.361	3	4666.67	5.44444	58820.1	0.696554	15.3852	48.8597	0.000182246
1570	59.6034	151.361	5	11120	16.6	799618	4.9981	58.1189	165.724	0.000373513
1571	59.6034	151.361	10	20400	5.225	219118	2.96053	10.6059	35.2715	0.000144335
1572	59.7239	149.353	8	51700	9.875	175730	2.87738	4.05193	12.6713	6.2104e-05
1573	59.7239	149.353	5	76800	7	919091	10.3385	12.5098	36.1025	0.000141363
1574	59.734	149.389	8	192850	18	1.63699e+06	22.7678	7.63428	26.1297	0.000106924
1575	59.734	149.389	7	8400	2	114795	1.27005	13.5225	38.8421	0.000150642
1576	59.734	149.389	8	35750	6	523843	5.84828	14.745	43.7167	0.00016368
1577	58.6501	23.8096	307	9074.05	40.4984	258468	5.52213	19.4415	60.8227	0.000504115
1578	-46.8723	37.8614	35	2966.09	11	45209.1	1.1506	14.2354	41.012	0.000368797
1579	-46.8723	37.8614	35	1280.94	11.4857	22865.6	0.532327	19.0628	55.137	0.000440697
1580	-46.8723	37.8614	35	6039.96	12	121744	3.03349	19.4907	57.1423	0.000482284
1583	50.0048	8.0799	343	17646.7	84.6356	1.34988e+06	27.5764	57.454	179.655	0.00131413
1587	50.0055	8.07801	125	15918.5	61.1017	251356	7.83543	15.9844	51.4728	0.000557972
1588	47.6202	-72.6692	10	304.149
1589	47.6251	-72.6928	6	480.496
1590	47.934	-72.7636	6	933.09
1591	47.6278	-72.6937	6	928.897
1592	47.615	-72.6238	10	1767.28
1593	47.9432	-72.7745	8	1018.16
1594	47.6149	-72.6186	10	1608.31
1595	47.6079	-72.6259	8	1554.46
1596	47.6275	-72.6847	6	2599.78
1597	47.6216	-72.6591	6	2697.31
1598	47.6248	-72.6311	8	1108.71
1599	47.9156	-72.7923	10	729.044
1600	47.611	-72.6415	4	1822.98
1601	47.9145	-72.7834	10	1903.27
1602	47.9485	-72.7742	10	855.118
1603	47.6172	-72.6675	8	1725.74
1604	47.9324	-72.767	2
1605	47.6203	-72.6692	8	637.779	19.625	30043.6	0.414285	357.562	1420.32	0.00364998
1606	47.6252	-72.6932	4	890.373	18.0625	134255	1.51857	182.124	609.662	0.00198808
1607	47.934	-72.7636	6	1454.82	19.0833	87086.7	1.11994	78.2676	270.77	0.000952417
1608	47.6278	-72.6937	6	1594.58	42.3333	133313	1.67875	98.9764	322.35	0.00119775
1609	47.6151	-72.6238	8	3274.85	31.9219	221194	2.78124	91.9532	333.066	0.00109992
1610	47.9429	-72.775	6	1731.38	20.8571	99018	1.33011	127.863	449.363	0.00149334
1611	47.6147	-72.6185	8	2441.13	34.8	358521	4.14841	157.181	600.656	0.00181717
1612	47.6082	-72.6257	6	1997.56	14	94551.9	1.29021	106.207	351.326	0.00129366
1613	47.6276	-72.6879	4	1396.31	14.0833	38958.1	0.688177	35.9781	120.683	0.000640098
1614	47.6213	-72.659	6	3613.37	37.2222	113178	1.73011	59.2124	196.205	0.000788897
1615	47.6244	-72.631	6	1830.13	34.7143	126712	1.63297	62.2162	207.918	0.000824187
1616	47.9156	-72.7923	10	1054.82	25.6286	40059.6	0.591523	69.3893	257.293	0.000880319
1617	47.9146	-72.7834	6	2264.21	37	60829.9	1.12297	23.044	69.752	0.000429817
1618	47.9484	-72.7743	8	1208.53	25.375	43408.4	0.682526	23.8171	75.0573	0.000426236
1619	47.6172	-72.667	6	3164.45	30.8571	121343	1.79105	31.6743	99.0098	0.000509068
1620	47.9324	-72.767	2
1621	42.2501	-87.8469	40	2369.43
1622	41.7263	-88.0775	40	2089.17
1623	41.8141	-88.0712	160	2261.15
1624	42.4168	-88.2077	39	1946.76
1625	42.4349	-88.289	40	2700.64
1626	42.4311	-88.3017	40	1936.31
1627	57.8833	24.9833	3300	7809.7	60.562	507879	8.20213	32.8807	113.841	0.000687324
1641	-41.5535	173.077	18	31688.9
1642	-41.5269	173.087	18	141978
1643	-41.209	172.702	15	32906.7
1644	-41.1929	172.736	18	77088.9
1645	-41.8733	172.859	18	17511.1
1646	-41.897	172.877	18	49888.9
1647	-45.3186	169.202	5	64720		817031	32.055	11.8085	38.0563	0.000477767
1648	-45.3166	169.197	5	5440		161674	4.84477	31.9333	97.1091	0.000953148
1649	-45.3182	169.199	5	3200		119683	3.34324	34.5653	118.916	0.00109979
1650	-45.3188	169.203	8	15650		233172	7.32953	16.6742	47.9015	0.000510384
1651	-45.3162	169.196	8	25900	21	321534	10.8912	16.1077	50.5491	0.000512915
1652	-45.3344	169.207	8	20750	35.375	572887	15.2855	25.8112	78.646	0.000696503
1653	-45.3166	169.196	5	13040	76.6	310531	9.75244	28.041	86.0304	0.00085775
1654	-45.3341	169.206	5	16480	27.5333	333558	9.24165	21.8051	64.1328	0.000592619
1655	-45.3407	169.214	5	18480	19.8	299115	8.70447	17.1502	49.6856	0.000490206
1656	-44.8747	169.173	5	19920	13.2	720563	19.3939	28.1136	79.8095	0.000804766
1657	-44.8736	169.176	5	21920	4	299249	9.47158	32.5225	90.6614	0.000911527
1658	-44.8664	169.159	5	154960	11.8	887021	28.1275	6.2606	18.7435	0.000197946
1659	-44.8719	169.175	10	19840	14.9	250613	9.07381	12.5646	35.6402	0.000458068
1660	-44.8698	169.169	10	29560	19.75	355927	12.4307	14.7092	42.1194	0.000497526
1661	-44.8675	169.159	8	10400	18.15	150027	3.92308	12.1166	34.6237	0.000333514
1662	-44.873	169.172	5	12160	16.5	151286	5.47388	11.8724	35.4851	0.000439352
1663	-44.8739	169.176	5	17840	23.2667	461022	14.5652	27.8412	83.631	0.00083972
1664	-44.8704	169.172	5	6080	4	17346.2	1.03204	2.86898	8.89174	0.000158191
1665	-45.063	168.817	5	2880	8.6	130670	3.40386	46.4423	131.527	0.00120843
1666	-45.0619	168.817	5	6160	8.6	312077	7.91116	49.1298	137.901	0.00125586
1667	-45.0599	168.818	5	34560	4.4	510949	15.1647	26.9996	76.5816	0.000740456
1668	-45.0614	168.811	10	19320	17.625	144372	5.80831	8.32964	24.1157	0.000319302
1669	-45.0605	168.812	10	21520	18.6	323700	10.6437	16.8922	48.0877	0.000542919
1670	-45.0606	168.814	10	9640	17.625	137173	4.4052	11.501	34.2021	0.000391303
1671	-45.0616	168.811	5	23680	13.8	293015	9.55196	11.8399	33.6919	0.000405343
1672	-45.0631	168.817	5	18080	33.6	259611	8.43756	15.252	44.2986	0.000489316
1673	-45.0593	168.818	5	10880	18	164919	4.95753	17.4695	53.9504	0.000516247
1674	-26.1664	-54.4408	82	15588.4	51	516656	42.5283	31.8067	119.949	0.00262547
1675	-26.1619	-54.4431	86	17274.3	25.1632	1.46788e+06	89.3639	41.5257	146.389	0.00335
1676	-26.0944	-54.4467	77	12281.5	27.4889	690418	54.6156	56.7285	202.436	0.00448903
1677	52.1132	4.81293	72	34501.1
1678	52.0915	5.5936	72	30233.5
1679	52.1394	4.83585	72	11231.4
1680	51.9992	5.62268	72	11613.6
1681	55.4608	37.1783	1064	21898.5	54.7197	973787	17.9379	32.8592	106.2	0.000688812
1682	55.4581	37.1768	1033	33255.1	56.4956	951708	17.5467	20.9322	72.2284	0.000454493
1683	54.719	43.223	20	40420	81.25	1.41104e+06	21.9984	40.002	126.561	0.000598828
1684	54.727	43.196	20	44540	34.9688	818008	19.7677	17.4378	54.1769	0.000430698
1685	54.707	43.135	1
1686	54.737	43.117	18	35666.7	72.5625	1.74998e+06	27.7844	47.5548	181.261	0.000786905
1687	54.711	43.233	19	7873.68	24.8947	733358	11.6917	101.041	319.972	0.0015647
1688	54.711	43.211	20	8000	20.475	489477	8.13506	80.7942	271.965	0.00135496
1689	54.711	43.218	20	16920	24.52	524213	8.94682	35.4757	114.104	0.000576507
1690	54.711	43.218	20	28640	38.55	1.34183e+06	21.4088	44.6627	156.758	0.00074219
1691	54.748	43.221	20	37920	36.55	687344	15.0735	20.7763	67.1064	0.000445267
1692	54.747	43.202	19	9915.79	48.0526	1.14528e+06	15.8283	151.867	584.907	0.00203252
1693	54.753	43.216	17	41129.4	34.6471	1.66909e+06	28.0077	41.3638	143.64	0.000700444
1696	47.2758	4.09861	25	42260	69.56	3.22995e+06	72.8671	85.9852	254.614	0.00188995
1697	47.2758	4.09861	7	41928.6	48.1429	2.99811e+06	66.2623	61.5856	182.423	0.00139735
1698	47.2758	4.09861	28	64982.1	81.625	1.36437e+06	46.2599	22.6566	72.713	0.000764972
1699	55.771	37.646	150	15781.3	36.3796	190194	5.32737	12.2506	38.9697	0.000346704
1700	55.771	37.646	169	17055.6	40.0325	175780	5.17195	8.30655	25.7004	0.000253274
1701	55.771	37.646	161	10837.3	37.3002	93016.3	2.70214	7.04108	21.4059	0.000223042
1702	55.61	37.52	135	15838.5	34.0865	1.36356e+06	20.3344	93.8697	351.382	0.00139139
1703	55.84	37.6	90	7786.67	30.9852	604606	9.97	84.4943	303.837	0.00139818
1704	55.84	37.6	90	3553.33	32.6375	407216	5.74358	210.492	829.662	0.00279746
1705	55.444	37.194	45	3786.67	20.6667	1.12748e+06	13.4238	298.777	1259.98	0.00359177
1706	55.444	37.194	180	6518.03	54.8361	653299	9.54735	94.6518	363.15	0.00140846
1707	55.6	37.56	45	3300	45	381711	5.37388	75.0442	240.764	0.00119987
1708	55.46	37.2	90	3200	36.92	239814	3.52119	58.5078	189.358	0.000924684
1709	55.71	37.58	45	33847.6	29.381	3.36767e+06	56.9128	93.5707	299.327	0.00158329
1710	44.8412	10.6625	1
1711	44.5574	10.7066	1
1714	69.0832	36.0556	10	119920	31.025	2.20698e+06	28.5087	23.4075	73.0882	0.000276376
1715	69.0997	36.1345	20	106220	30.9	1.47456e+06	21.5093	14.2078	41.0082	0.000205706
1716	69.1082	36.0592	20	87240	40.52	2.81959e+06	28.111	31.1495	108.036	0.000319061
1717	69.0826	36.0799	10	82560	22.225	1.4822e+06	19.7484	18.4641	53.9998	0.000244064
1718	69.0734	36.0632	10	16520	35.4	1.14293e+06	10.989	69.6109	209.54	0.000691062
1719	69.107	36.0998	10	71040	24.05	1.79608e+06	21.9976	25.7769	72.4156	0.000311368
1720	69.098	36.1375	20	90340	29.6333	1.505e+06	20.3517	16.8949	49.259	0.000227417
1722	36.024	140.112	21	5523.81	15.6349	313730	12.5486	26.0125	81.3564	0.00128967
1723	36.024	140.111	21	70928.6	25.5238	972697	60.8582	14.9849	45.6737	0.000921
1724	36.0235	140.111	21	31047.6	33.9524	1.19899e+06	57.7475	29.9806	108.688	0.00153876
1725	69.7369	61.8379	9	183556	44.2	4.5761e+06	31.3739	25.2646	79.5018	0.000172577
1726	69.7518	61.6717	5	166960	30.1778	3.44058e+06	25.2125	19.6452	62.7009	0.000148946
1727	69.7518	61.6717	5	81200	21.6	1.21729e+06	8.07924	22.0706	66.5422	0.000130587
1728	69.7282	61.8654	5	556240	35.2667	5.85602e+06	52.0226	12.7877	38.7657	0.000104674
1729	69.7282	61.8654	5	298720	35.4	4.8571e+06	35.1755	16.8096	49.1952	0.000121499
1730	69.7292	61.8776	5	1187280	11.8	1.17789e+07	107.411	10.3101	31.2725	9.1839e-05
1731	69.7282	61.8654	5	190240	37.48	4.20808e+06	27.2328	20.5117	60.8773	0.000138267
1732	69.7426	61.8411	9	83688.9	40.3492	2.00958e+06	12.5346	29.1602	86.0137	0.000172613
1733	69.7518	61.6717	9	144844	45.8889	2.80526e+06	20.1614	18.3907	56.4122	0.000132154
1734	69.7588	61.6797	9	178844	35.6889	3.81321e+06	24.5639	21.408	62.7723	0.000138583
1735	68.1889	54.5459	5	186320	27.6667	3.37259e+06	33.8667	18.5581	56.2646	0.00018555
1736	68.1889	54.5459	21	29695.2	53.5238	2.04135e+06	12.1521	52.8348	152.881	0.000358
1737	68.1889	54.5459	5	66400	34.6667	908105	9.88475	13.5132	42.411	0.000147254
1738	68.1889	54.5459	5	197040	27.2	5.39142e+06	40.5952	28.4207	80.99	0.000211974
1739	68.1889	54.5459	5	542080	39.1	8.46359e+06	68.2146	23.0107	67.5776	0.000174752
1740	68.2833	59.9418	25	85856	55.5543	2.57893e+06	16.9116	20.5176	61.1078	0.000154671
1741	68.4841	57.2073	5	133360	38.5333	5.21819e+06	29.9866	33.6873	96.2135	0.000204465
1742	68.4841	57.2073	5	370320	44.2	5.96814e+06	53.5525	17.1504	50.728	0.000148365
1743	68.4841	57.2073	5	277440	38.12	6.14658e+06	48.8304	23.3301	68.5462	0.000180926
1744	68.4841	57.2073	24		42.1562
1745	68.4841	57.2073	5	220000	29.25	3.60941e+06	34.5911	17.0869	52.8379	0.000161857
1746	68.4841	57.2073	5	174000	30.12	3.01454e+06	23.9291	23.7983	70.028	0.000172618
1747	68.4841	57.2073	5	195200	26.1333	3.33634e+06	29.9234	16.7746	48.5493	0.00015103
1748	68.4841	57.2073	5	289440	30.28	5.35272e+06	46.2176	20.3205	60.7951	0.000169104
1749	68.4841	57.2073	5	164560	40.4	3.83736e+06	27.4821	25.3267	73.2128	0.000174985
1750	69.1514	49.2827	18	112978	41.9676	3.12295e+06	23.9429	42.1514	119.18	0.000285544
1751	69.1514	49.2827	20	153360	39.9	3.28549e+06	30.3201	18.5243	54.4634	0.00019567
1752	69.7603	170.604	5	125200	7.8	2.46915e+06	9.34973	19.5519	63.0767	7.38594e-05
1753	69.8136	170.627	9	148978	36.0159	5.23534e+06	12.6498	45.1469	129	0.000100337
1754	68.8133	170.613	5	50560	29.68	997392	3.91916	17.6748	56.1033	7.06437e-05
1755	69.819	170.57	2		2.5
1756	69.818	170.576	5	149120	5.4	1.60606e+06	7.16359	11.1184	35.793	4.85881e-05
1757	69.8166	170.591	5	162400	19.3333	2.01952e+06	8.13597	12.6194	37.5941	5.01521e-05
1758	69.8154	170.6	5	84240	26.8	2.57361e+06	6.88411	38.6023	112.02	9.65949e-05
1759	69.8122	170.606	5	184640	17.6	4.83536e+06	12.8967	29.4076	83.9642	8.1224e-05
1760	69.8133	170.613	5	123360	25	2.10963e+06	7.67298	17.6221	52.6159	6.34866e-05
1761	69.8111	170.614	5	156080	42.0333	2.73355e+06	9.65096	16.854	51.1919	6.05649e-05
1762	69.8133	170.613	5	135840	32.25	3.86156e+06	10.6208	27.4951	80.1458	7.60487e-05
1763	69.8119	170.609	9	131422	55.254	3.00404e+06	8.07061	38.6367	109.137	9.05714e-05
1764	69.8117	170.612	9	127333	65.7778	2.58862e+06	9.09946	20.1803	62.1663	7.09269e-05
1765	69.8111	170.614	9	192711	50.5556	7.60433e+06	17.6423	55.1788	157.805	0.000116397
1766	72.81	53.8397	5	324160	16.1333	2.95415e+06	23.2648	8.29292	24.5198	6.65316e-05
1767	72.8519	53.7128	5	88400	26.6	3.57208e+06	17.4237	36.8267	104.398	0.000185585
1768	72.831	53.75	10	117200	29.675	4.3838e+06	21.4796	31.9404	92.7266	0.00016858
1769	72.8404	53.7579	5	171520	29.6	4.76696e+06	26.3581	46.0797	132.166	0.000212594
1770	72.8725	53.6478	4	25600	29.4821	1.46549e+06	6.67739	42.4651	120.012	0.000212061
1771	72.845	53.7392	5	328080	32.8	6.84114e+06	44.6029	21.7581	63.0878	0.000138708
1772	72.8461	53.7322	5	78800	10.2	799833	6.91982	9.69888	28.9472	8.43909e-05
1773	72.8447	53.6642	4	75900	26	1.0521e+06	8.85704	16.4546	49.2265	0.000132613
1774	72.8452	53.7326	5	54640	35.6	779119	5.80696	14.5717	43.248	0.000109381
1775	48.2452	-71.2535	35	18730.7	26	415397	7.19929	22.8356	71.8337	0.000393155
1776	61.9833	34.1833	5	16025.5	14.6	186079	3.86301	11.2139	33.5271	0.000236538
1777	61.9833	34.1833	5	8942.68	14.5	199769	3.22351	18.8267	61.5412	0.000330387
1778	61.9833	34.1833	5	11617.8	19	361783	5.02743	65.2582	246.275	0.000791229
1779	61.9833	34.1833	5	10318.5	13.6	424553	5.5117	96.4163	327.852	0.00100008
1780	61.9833	34.1833	5	8484.08	16.5	388070	4.91438	63.5826	245.245	0.000751299
1781	61.9833	34.1833	5	12535	15.2	291869	4.31878	19.9172	57.6091	0.000316548
1782	46.3025	7.61217	3	12833.3
1783	46.3025	7.61217	3	21533.3
1784	52.094	5.70428	344	12844.7	16	1.39843e+07	225.877	690.778	3179.83	0.0115492
1785	64.5785	43.0326	5	65520	19.32	895387	13.8006	25.5075	81.7036	0.000320096
1786	64.6494	43.0689	6	37266.7	41.8021	3.8999e+06	30.5464	92.615	263.14	0.000743633
1787	64.6284	43.0458	11	178000	53.1667	5.40311e+06	66.7571	21.5425	65.9024	0.000289778
1788	64.6408	43.0594	5	60800	33.2667	820883	12.6866	13.6014	40.3067	0.000209082
1789	64.5609	43.121	4	77600	18.25	4.23912e+06	49.2429	55.0204	161.691	0.000639109
1790	64.5785	43.0326	1
1791	64.5794	43.0365	6	87933.3	37.2083	2.62815e+06	24.8473	26.8577	77.8159	0.000273456
1792	64.6455	42.9254	3	141733	24	2.20168e+06	32.1927	18.6174	56.7521	0.000247504
1793	64.5776	43.0378	16	155650	45	2.41213e+06	33.2975	18.9907	58.977	0.000245494
1794	45.3936	5.25722	216	2064.4	14.4977	50800.1	2.10887	23.1157	75.9913	0.000944108
1795	48.4454	9.4764	4	40306.1	31.25	1.5093e+06	34.6872	35.7681	147.734	0.000842574
1796	48.3962	9.26136	4	50255.1	17.2857	1.96066e+06	46.0713	45.0646	183.583	0.000996999
1797	48.3826	9.38239	4	57908.2	20.1667	754419	26.6196	13.6068	42.5161	0.000482807
1798	48.3693	9.41522	4	57142.9	26.0357	812008	27.271	14.6807	49.4658	0.000489589
1799	51.09	10.4624	4	22449	14.0625	376691	13.7626	18.3567	64.2477	0.000651928
1800	51.1028	10.4008	4	17091.8	30.0833	597774	15.1905	34.3651	139.678	0.000878846
1801	51.1007	10.4552	4	64285.7	19.5312	670061	24.7728	14.7834	51.0304	0.000485786
1802	51.1063	10.4093	4	24234.7	28	980031	26.5817	40.8038	149.177	0.00110042
1803	53.0513	13.845	2		12.8929
1804	53.1074	13.6944	2		17.3611
1805	53.1918	13.9303	2		13.5
1806	53.0446	13.8103	2		11.25
1807	48.4454	9.4764	2
1808	48.3962	9.26136	2
1809	48.3826	9.38239	2
1810	48.3693	9.41522	2
1811	51.09	10.4624	2
1812	51.1028	10.4008	2
1813	51.1007	10.4552	2
1814	51.1063	10.4093	2
1815	53.0513	13.845	2
1816	53.1074	13.6944	2
1817	53.1918	13.9303	2
1818	53.0446	13.8103	2
1819	48.365	9.2338	4	37500	16.5312	781032	25.99	22.4679	78.6281	0.000740768
1820	48.3727	9.37138	4	25000	21.3333	293894	10.6048	11.8896	39.1196	0.000426541
1821	48.4196	9.41468	4	33928.6	11.2812	736550	22.4667	22.5185	78.2675	0.000680926
1822	48.394	9.44594	4	26785.7	15.75	469118	15.0718	19.2984	67.1723	0.000606533
1823	51.1943	10.319	4	27295.9	15.75	647112	19.3199	23.6887	76.6006	0.00070743
1824	51.3372	10.3592	4	38265.3	17.3611	729284	22.1762	19.7178	69.3152	0.000593087
1825	51.1789	10.3783	4	17857.1	12.5	445944	13.4814	24.9898	96.099	0.000755391
1826	51.2677	10.2393	4	19642.9	13.5	669815	18.2754	38.8947	144.719	0.00101718
1827	52.9113	13.8534	4	111735	14.2857	1.59359e+06	60.7533	14.3772	47.9708	0.000551267
1828	52.9515	13.7541	4	36989.8	12.25	691933	23.6799	18.9253	69.1386	0.000647218
1829	52.9401	13.7826	4	47193.9	15.0417	639329	24.3324	13.691	43.0439	0.000515317
1830	53.0571	13.8853	4	55357.1	24.025	1.14008e+06	37.6634	19.8003	66.154	0.000662586
1831	48.365	9.2338	2
1832	48.3727	9.37138	2
1833	48.4196	9.41468	2
1834	48.394	9.44594	2
1835	51.1943	10.319	2
1836	51.3372	10.3592	2
1837	51.1789	10.3783	2
1838	51.2677	10.2393	2
1839	52.9113	13.8534	2
1840	52.9515	13.7541	2
1841	52.9401	13.7826	1
1842	53.0571	13.8853	1
1843	48.3964	9.24299	4	28571.4	15.75	468889	15.5092	16.4111	51.3057	0.000542823
1844	48.4759	9.42096	4	25255.1	20	309921	11.176	12.4354	40.4717	0.000449528
1845	48.4002	9.47435	4	72704.1	15.0417	5.86061e+06	108.139	86.5866	401.586	0.00157335
1846	48.3991	9.24483	4	17091.8	12.0417	314050	9.96204	16.8121	56.5728	0.000551497
1847	51.1832	10.3654	4	23469.4	12.0417	344666	11.7136	14.6269	44.6358	0.000497517
1848	51.2828	10.2269	4	32142.9	17.3611	667699	20.3732	20.942	74.5989	0.000637694
1849	51.3695	10.5333	4	18877.6	22.5625	834212	23.1102	38.6887	132.858	0.00111081
1850	51.2639	10.2409	4	44387.8	22.05	553262	18.9181	12.709	40.3477	0.00043452
1851	52.9123	13.9099	2		10.5625
1852	52.901	13.9283	2		14.6944
1853	52.9174	13.8473	2		16.5312
1854	52.9075	13.8417	2		19.5312
1855	48.3964	9.24299	2
1856	48.4759	9.42096	2
1857	48.4002	9.47435	2
1858	48.3991	9.24483	2
1859	51.1832	10.3654	2
1860	51.2828	10.2269	2
1861	51.3695	10.5333	2
1862	51.2639	10.2409	1
1863	52.9123	13.9099	2
1864	52.901	13.9283	2
1865	52.9174	13.8473	1
1866	52.9075	13.8417	2
1867	52.8625	13.9172	4	29846.9	15.75	520307	17.9956	16.9208	57.4922	0.000588406
1868	52.9009	13.8463	4	58673.5	20	629371	23.9483	10.9337	39.4079	0.000415615
1869	52.9518	13.778	4	113520	15.75	1.8251e+06	62.9251	16.2576	53.2176	0.000558774
1870	52.9207	13.643	4	75765.3	20.25	1.02663e+06	30.5634	8.17002	30.3596	0.000275974
1871	52.8625	13.9172	2
1872	52.9009	13.8463	2
1873	52.9518	13.778	1
1874	52.9207	13.643	2
1875	48.4916	9.31975	4	64030.6	24	3.52391e+06	63.0179	46.1712	203.201	0.000866135
1876	48.4781	9.33441	4	90306.1	18	7.84316e+06	126.623	104.689	485.776	0.00166203
1877	48.38	9.35145	4	68622.4	22.3214	1.06246e+06	32.7903	16.5173	54.6016	0.000497669
1878	48.4123	9.35559	4	25255.1	12.8	746215	17.8456	25.4591	103.815	0.00063641
1879	51.2427	10.3129	4	66836.7	19.6	2.917e+06	56.2247	53.2714	231.278	0.000962354
1880	51.1854	10.3236	4	14540.8	12.8	243517	7.71041	16.7052	56.4251	0.000528741
1881	51.21	10.3699	4	87244.9	16.5312	4.90186e+06	88.2605	63.753	283.859	0.00111518
1882	51.2717	10.3107	4	155867	15.125	2.1459e+06	65.7389	13.3264	39.7057	0.000411364
1883	48.4916	9.31975	2
1884	48.4781	9.33441	2
1885	48.38	9.35145	2
1886	48.4123	9.35559	2
1887	51.2427	10.3129	2
1888	51.1854	10.3236	2
1889	51.21	10.3699	2
1890	51.2717	10.3107	2
1891	64.5155	143.219	20	21860	40.3429	811644	1.57713	33.7223	103.428	6.88397e-05
1892	64.508	143.232	20	6680	16.1583	414322	0.620556	45.7649	134.464	7.85774e-05
1893	64.521	143.179	9	15644.4	25.8889	1.15728e+06	1.79651	64.352	191.685	0.000104888
1894	64.5212	143.179	25	12112	36.86	1.07435e+06	1.43989	52.6023	152.659	8.48147e-05
1895	64.5226	143.174	25	16784	38.728	1.61021e+06	2.14176	102.474	292.087	0.000134883
1896	69.1293	91.8741	10	86920	28.35	4.04236e+06	10.7242	42.9936	154.84	0.000116655
1897	69.1293	91.8741	29	33255.2	26.7241	727335	2.45278	22.6037	67.2621	7.51292e-05
1898	69.1293	91.8741	30	40466.7	89.4833	801465	2.59012	18.3801	56.0635	6.44144e-05
1899	69.1293	91.8741	20	34220	46.695	1.46889e+06	3.90777	40.3398	128.05	0.000108002
1900	69.1293	91.8741	19	90294.7	48.5789	2.34583e+06	7.88058	39.2032	143.601	0.000109338
1901	69.1293	91.8741	12	48733.3	45.9226	2.59628e+06	6.0024	64.9405	226.12	0.000152811
1902	69.1293	91.8741	8	70300	45	1.81552e+06	5.4164	35.9494	121.02	9.65912e-05
1903	69.1293	91.8741	7	61771.4	53.7662	1.47913e+06	5.02089	27.5196	89.3153	8.95034e-05
1904	69.1293	91.8741	5	59760	41.6118	1.85086e+06	5.69093	37.6838	124.135	0.000106247
1905	69.1293	91.8741	2		27
1906	69.1293	91.8741	13	124431	69.8791	3.63728e+06	10.9839	28.5772	104.049	8.79392e-05
1907	69.1293	91.8741	3	495067	37.7692	6.34186e+06	26.001	17.4078	62.1086	6.15727e-05
1908	48.6382	20.827	270	13981.5	84.0104	626826	14.9306	35.4681	112.125	0.000965711
1909	48.6358	20.8263	270	16181.5	99.0877	325301	10.1231	15.6625	48.6232	0.000552105
1910	48.6377	20.8215	270	11651.9	129.697	367503	9.87701	19.7697	65.0989	0.00067841
1911	48.629	20.8309	270	12522.2	90.5105	446065	10.5041	19.0584	61.637	0.000657643
1912	48.6193	20.8315	270	20251.9	94.9407	360965	12.0258	17.2326	54.135	0.000594228
1913	48.5495	20.5036	30	38208.1	57.6222	794047	27.6983	22.2163	72.7521	0.000749649
1914	48.5495	20.5036	30	26806.8	57.669	1.04776e+06	28.0256	44.1947	151.394	0.00113546
1915	48.5495	20.5036	30	14717.6	64.8864	2.77358e+06	46.7088	228.693	839.796	0.00377326
1916	48.5495	20.5036	30	20038.2	76.0462	4.08171e+06	66.3696	207.886	726.703	0.00340365
1917	48.5495	20.5036	30	9150.74	87.1667	1.02786e+06	20.3733	109.689	400.744	0.00222543
1918	48.5495	20.5036	30	17341.8	85.3333	1.059e+06	26.3135	53.8447	203.164	0.00143499
1919	48.5495	20.5036	30	15987.3	79.4815	769548	19.0449	50.3654	192.726	0.00125958
1920	59.3097	27.1302	10	5554.14	8.8	30482.2	0.980582	5.74126	17.5962	0.000182332
1921	59.3102	27.1313	10	87847.1	14.6	829297	23.1336	9.36094	27.485	0.000262794
1922	59.315	27.1255	10	97222.9	19	963048	25.8749	10.0561	28.2396	0.000267514
1923	59.3311	27.125	10	7541.4	16.2	63965.7	2.14467	7.1173	25.5259	0.000241344
1924	59.2325	27.838	13	104654	13.3692	1.75302e+06	39.2129	10.6984	30.7317	0.000275632
1925	59.2627	27.8394	3	76581.3	6.33333	633301	18.4287	8.26179	23.25	0.000240508
1926	59.2341	27.8375	12	53339.4	18.3333	424668	10.5351	6.55565	20.4238	0.000198676
1927	59.2466	27.8394	13	111460	15.8462	1.35799e+06	34.632	12.6227	37.4305	0.000321879
1928	59.2627	27.8394	13	76674	14.3846	921257	21.8275	13.3911	38.3074	0.000306767
1929	59.2355	27.8375	3	69456	8.66667	729635	18.8489	10.7336	35.1608	0.000272988
1930	59.2427	27.8386	3	75178.7	8	641744	18.1307	8.37958	24.5275	0.000240046
1931	59.2463	27.8386	3	5637.33	22	45337.4	1.33919	8.27267	23.3851	0.000242486
1932	59.2469	27.8386	3	36485.3	12.7778	347084	9.48602	9.69544	29.2764	0.000261807
1933	59.2522	27.8386	3	3653.33	13.1667	38951	1.07612	12.509	37.7896	0.000328255
1934	48.8614	-3.12733	3	40004.5	9	368327	17.5526	9.8766	30.8004	0.000469525
1935	48.6826	-3.98195	3	22988.5	12.6667	3.83817e+06	88.4893	147.02	409.06	0.00351901
1936	48.2351	-4.14809	3	6197.88	13	141807	4.57042	19.393	57.4246	0.000705804
1937	48.2526	-3.93397	3	901.51	4.66667	37738.7	1.25032	68.54	201.429	0.0020502
1938	48.2634	-3.71817	3	13071.9	26.3333	1.55482e+06	41.8359	115.759	323.477	0.00311552
1939	48.2795	-3.51316	3	10254.7	18.1667	609042	19.4519	60.1336	178.7	0.00193826
1940	48.2852	-3.28631	3	20396.7	31.6667	2.12699e+06	56.5886	95.1636	268.714	0.0025125
1941	48.2952	-3.07237	3	2929.91	21	235789	6.02359	171.83	494.005	0.00367369
1942	48.3061	-2.85714	3	7212.08	9.77778	424072	11.3832	66.1276	191.108	0.0016585
1943	48.3136	-2.64273	3	43047.1	12.4286	1.32518e+06	45.9523	26.6576	80.5548	0.000936581
1944	48.3228	-2.42517	3	2704.53	9.66667	58180.8	2.56084	17.5773	58.6071	0.000812216
1945	48.3393	-1.99476	3	2141.09	26.6667	103452	3.55151	57.3349	162.835	0.00181277
1946	48.3543	-1.56355	3	16001.8	14.1667	501356	15.8224	37.7457	108.497	0.00118515
1947	48.6937	-3.76533	3	33355.9	10.7778	1.77196e+06	61.9078	52.8197	170.994	0.00181643
1948	48.3669	-1.1351	3	3380.66	9.6	368824	8.16433	104.747	301.707	0.00235657
1949	48.0724	-4.5561	3	6423.26	8	128544	4.5009	15.5669	44.9702	0.000573238
1950	48.0803	-4.33976	3	7437.46	6	72410.9	3.91264	8.61397	26.0635	0.000473435
1951	48.0961	-4.13188	3	18142.9	19.3333	2.03651e+06	57.166	106.443	300.33	0.00299376
1952	48.1075	-3.91851	3	1803.02	6	67452.8	1.9571	53.7226	149.375	0.0015102
1953	48.1188	-3.69831	3	3831.42	5.44444	326376	9.16535	55.0239	158.481	0.00159339
1954	48.1311	-3.48496	3	1915.71	5	14803.5	0.640368	19.7312	55.8567	0.000738792
1955	48.1412	-3.27056	3	2141.09	24.3333	91553.7	2.24587	90.8242	263.26	0.00210127
1956	48.1511	-3.0557	3	9353.17	9.75	542410	18.0992	67.4341	213.381	0.00218323
1957	48.1625	-2.84011	3	4958.31	21	303904	7.52649	89.0266	254.842	0.00207677
1958	48.7041	-3.54816	3	10029.3	14	196171	7.09782	16.0795	46.7072	0.000641857
1959	48.177	-2.63012	3	20396.7	11	327685	13.476	13.9701	44.229	0.000587141
1960	48.1788	-2.41308	3	788.821	10.3333	178966	3.67917	273.42	760.627	0.00560425
1961	48.1798	-2.19224	3	1464.95	37	174681	4.57859	104.093	459.617	0.00275392
1962	48.1952	-1.98255	3	1464.95	16	47804.1	2.32075	31.4225	134.699	0.00153381
1963	48.2039	-1.76777	3
1964	48.2107	-1.55288	3	14874.9	28	520485	16.434	41.9742	125.605	0.00121177
1965	48.2178	-1.33813	3	25129.6	9	2.78676e+06	80.164	110.054	309.923	0.00317002
1966	47.9399	-4.32563	3	3155.29	15	336551	7.75736	65.3428	184.227	0.00165269
1967	47.9648	-4.11019	3	23777.3	12.6667	122300	7.27746	4.98082	18.1548	0.000298872
1968	47.965	-3.90432	3	20509.4	11	5.75963e+06	120.893	205.553	571.075	0.00443389
1969	48.7249	-3.11484	3	5070.99	9.77778	281077	8.48022	49.4961	151.466	0.0016182
1970	47.9768	-3.68258	3	39441.1	8.16667	634842	23.5321	15.7275	46.9652	0.000597541
1971	47.9875	-3.46905	3	29637.1	17	3.15305e+06	94.1447	99.6799	294.936	0.00305957
1972	48.0074	-3.04178	3	9691.23	13.0833	389532	11.8471	37.7575	107.756	0.00114793
1973	48.0172	-2.82639	3	21185.5		3.78467e+06	81.0164	190.501	536.512	0.00413852
1974	48.0268	-2.61367	3	2028.4		44940.7	1.91178	30.2676	99.7498	0.00121919
1975	48.0365	-2.39892	3	2929.91		311147	8.91888	107.738	306.593	0.00306956
1976	48.0439	-2.18501	3	10254.7		932710	26.2808	68.2488	191.011	0.00198167
1977	48.0515	-1.97131	3	1915.71		52614.9	2.19059	23.0341	76.0224	0.000972954
1978	48.0596	-1.75658	3	6310.57		49452.7	2.57913	10.1712	31.6264	0.000504607
1979	48.0675	-1.54227	3	3606.04		72191	3.12116	21.8791	80.3461	0.00103587
1980	48.4615	-5.04923	3	4394.86		49543.5	2.65336	11.0556	33.5689	0.000589073
1981	48.0739	-1.32857	3	18819		794036	26.4729	42.4106	126.737	0.00140082
1982	47.8019	-4.30487	3	41582.2		1.78656e+06	44.1172	36.3244	102.486	0.0009377
1983	47.8233	-3.87977	3	3042.6	6.44444	43329.6	2.50012	15.442	58.1636	0.000895732
1984	47.8328	-3.66678	3	33581.2	6.33333	491007	21.3819	25.4192	73.3792	0.000932146
1985	47.8447	-3.45252	3	10705.4	32.3333	392140	11.462	37.1418	106.485	0.00111958
1986	47.8546	-3.23788	3	23777.3	12.0667	1.87115e+06	54.8779	59.1087	172.532	0.00180943
1987	47.8656	-3.03086	3	1577.64	30.3333	19523	0.97457	8.80499	29.3594	0.000461118
1988	47.8824	-2.6002	3	11945	12.1667	368290	11.5337	91.1301	256.282	0.00203071
1989	47.892	-2.38648	3	788.821	3.66667	84840.2	2.8763	125.586	376.341	0.00379303
1990	47.9007	-2.17339	3	3831.42	14.3333	144829	5.18157	29.4258	92.5688	0.00111191
1991	48.503	-4.61248	3	4394.86	8	25140.1	1.4322	5.45205	16.418	0.000314284
1992	47.9071	-1.95867	3	2141.09	6	66162.9	2.91169	40.3911	147.448	0.00171162
1993	47.9163	-1.74562	3	112.689	1	480.537	0.0466589	4.26428	20.3061	0.000414051
1994	47.9228	-1.52882	3	4282.17	9	232774	6.71664	28.8672	112.033	0.000943827
1995	47.9305	-1.31825	3	13860.7	9.26667	603522	20.7702	36.6652	114.589	0.00130181
1996	47.7032	-3.43993	3	2028.4		144517	5.07922	60.1976	191.697	0.0022163
1997	47.7207	-3.01341	3	4958.31		435176	12.1904	90.0783	258.277	0.00249155
1998	47.7482	-2.37363	3	3155.29		40281.4	1.82008	18.3587	54.9923	0.000699491
1999	47.7565	-2.16651	3	338.066		16257	0.492233	48.0881	135.496	0.00145602
2000	47.7643	-1.94913	3	16903.3		901411	31.4817	63.9872	231.322	0.00214564
2001	47.773	-1.7342	3	1126.89		310530	6.90592	225.24	626.194	0.00531464
2002	48.5149	-4.39872	3	4732.93		545195	13.455	111.845	324.956	0.00266807
2003	47.5746	-3.00397	3	8113.59		3.19609e+06	67.8581	170.374	477.823	0.00395523
2004	47.5955	-2.57248	3	40117.2		1.91737e+06	50.9727	50.6147	142.571	0.00132087
2005	47.6047	-2.3664	3	2253.78	17.1667	161753	5.55489	82.197	253.67	0.00276653
2006	47.6132	-2.1503	3	4169.48	9.77778	139022	4.81427	29.6851	88.0789	0.00105336
2007	48.5204	-4.17213	3	10254.7	25.5	1.00595e+06	28.6288	89.714	260.951	0.00262551
2008	48.534	-3.9721	3	5070.99	19	2.60674e+06	49.9309	385.457	1072.04	0.00739273
2009	48.5481	-3.7524	3	2704.53	11.0833	142559	3.89253	62.3241	192.537	0.0018753
2010	48.6514	-4.41151	3	3380.66	3.16667	8027.99	0.589291	2.30664	6.52708	0.000171042
2011	48.5612	-3.53233	3	5747.13	5.33333	575014	15.6818	100.078	281.29	0.00272266
2012	48.5721	-3.31736	3	2479.15	9.66667	10989.8	0.703055	4.71025	15.1383	0.000299733
2013	48.5818	-3.1007	3	11494.3	10.8889	111324	5.86596	9.39013	31.045	0.000489882
2014	48.5918	-2.88466	3	6535.95	32.3333	103691	5.26843	15.3433	65.0787	0.000815519
2015	48.6098	-2.45128	3	8113.59	28.6667	244260	8.34509	39.6113	118.013	0.00130711
2016	48.6043	-2.24112	1
2017	48.3585	-4.59263	3	31327.5	11	185957	9.15223	7.62873	23.062	0.00034122
2018	48.3728	-4.38185	3	2817.22	22	238393	6.63941	100.037	324.18	0.00279488
2019	48.3842	-4.1633	3	7775.52	20.75	818603	22.4291	100.5	318.161	0.00276045
2020	48.3995	-3.95234	3	1464.95	11.6667	216126	4.59326	71.7487	208.322	0.00179862
2021	48.4069	-3.73356	3	1352.27	8	148089	4.01425	109.512	315.264	0.00296854
2022	48.6705	-4.19899	3	13635.3	13.1667	236377	9.21862	12.7424	35.9567	0.000544155
2023	48.4176	-3.51613	3	16790.6	11.7619	704005	20.4765	34.7136	100.385	0.00103645
2024	48.4282	-3.29962	3	16227.2	14.1667	1.73091e+06	34.3835	71.9686	202.588	0.00162104
2025	48.448	-2.87158	3	2704.53	7	141521	3.94414	78.3305	223.554	0.00188577
2026	48.4577	-2.65456	3	338.066	5	26868.5	0.844846	72.9915	208.8	0.00233467
2027	48.4746	-2.22195	3	7437.46	10.7778	479855	13.9827	70.4857	203.626	0.00203256
2028	48.4829	-2.00648	3	3944.11	15.6667	42833.4	2.09578	10.7449	32.7372	0.000526777
2029	48.491	-1.78934	3	4958.31	15	154414	5.38144	31.532	95.2736	0.00110045
2030	48.5117	-1.14217	3	16790.6	10.5	1.06818e+06	30.4383	69.1034	196.459	0.00195886
2031	48.223	-4.35837	3	11381.6	10.3333	5.74825e+06	111.849	323.607	904.075	0.00647517
2032	56.6479	37.4437	4	35586.7	18.125	3.40486e+06	42.5809	80.7035	369.981	0.00102595
2033	56.6479	37.4437	4	49617.3	44.5469	1.70026e+06	25.0925	113.843	520.377	0.00140876
2034	56.5219	37.6282	4	46683.7	44.4821	5.61493e+06	63.2246	88.502	275.853	0.00103272
2035	56.5219	37.6282	4	78954.1	37.25	1.09689e+06	25.4754	28.2993	109.262	0.000501624
2036	56.1553	32.8175	4	85331.6	43.1875	1.41852e+06	31.0456	16.8786	59.2374	0.00037076
2037	56.1553	32.8175	4	83801	40.5	861528	22.5076	12.8336	43.3796	0.000330262
2038	56.1401	32.7183	4	36862.2	33.0417	1.79621e+06	25.7142	50.3207	200.538	0.000711557
2039	56.1401	32.7183	4	41709.2	34.8	1.05313e+06	19.6399	27.9117	94.1517	0.000520426
2040	61.9929	34.1744	4	28061.2	56.5625	966640	11.8369	56.4402	250.396	0.000599938
2041	61.9929	34.1744	4	41199	34.9219	1.3268e+06	18.5655	33.6812	119.321	0.000472432
2042	61.8506	34.4132	4	48979.6	31.5625	7.10678e+06	63.1003	128.558	372.875	0.00116403
2043	61.8506	34.4132	4	28188.8	27.3393	1.32219e+06	13.9805	38.6653	153.02	0.000446015
2044	60.3398	33.1327	4	27295.9	23.5938	1.45774e+06	17.0937	56.1541	160.461	0.000651009
2045	60.3398	33.1327	4	29209.2	42.125	2.99739e+06	33.4449	49.8038	167.065	0.000627574
2046	60.3288	33.1487	4	44387.8	23	2.42405e+06	31.3705	56.7452	178.513	0.00075692
2047	60.3288	33.1487	4	12627.6		1.35589e+06	14.0622	111.879	315.627	0.00115082
2048	44.4755	38.1496	4	41836.7		1.14414e+06	50.9638	28.8959	96.634	0.00128078
2049	44.4755	38.1496	4	57653.1	33.5	1.06837e+06	48.2076	18.2951	59.317	0.000844445
2050	44.7153	37.5923	4
2051	44.5884	37.9697	4
2052	44.5884	37.9697	4	48596.9	33.075	923450	42.314	17.0538	64.405	0.000816103
2053	44.5884	37.9697	4
2054	44.7474	37.4099	4
2055	44.7474	37.4099	4	20663.3	36.0536	914708	27.9746	38.9326	122.534	0.00130482
2056	52.5948	38.9236	4	17346.9	20.25	2.3438e+06	32.3255	143.405	666.433	0.0019816
2057	52.5948	38.9236	4	47704.1	32.125	2.8092e+06	56.8388	55.9634	256.611	0.00112925
2058	52.5801	39.0008	4	26913.3	25.0625	298858	9.77414	12.9796	53.7458	0.000419242
2059	52.5801	39.0008	4	21683.7	23	278121	7.38806	13.1165	47.7307	0.000357675
2060	51.819	39.3932	4	20408.2	55.75	296406	8.44249	12.9213	48.4513	0.00038944
2061	51.819	39.3932	4	51148	25.0625	315461	10.1526	7.72662	24.1808	0.000228014
2062	51.8124	39.39	4	87244.9	33.075	579031	20.7328	9.4253	33.434	0.000325922
2063	51.8124	39.39	4	28571.4	34.075	965051	19.74	37.7802	157.884	0.00074088
2064	66.8293	34.0389	4	19132.7	22.625	1.72815e+06	14.2776	93.4922	273.597	0.000769187
2065	66.8293	34.0389	4	15688.8	21	394722	4.7921	55.8102	159.277	0.000482682
2066	66.7957	34.1875	4	29209.2	25.5	274639	4.94741	9.41761	28.964	0.000169655
2067	66.7957	34.1875	4	7908.16	24	84016.3	1.5167	13.4842	48.6695	0.000243997
2068	66.7812	34.196	4	12117.3	28.375	590093	6.99854	39.187	147.208	0.000492352
2069	66.7812	34.196	4	19260.2	38	219261	2.86747	40.516	118.963	0.000387054
2070	67.0788	33.1798	4	32780.6	37.5	1.37388e+06	12.4523	42.3808	126.658	0.000384937
2071	67.0788	33.1798	4	13137.8	17.5	217174	3.07299	16.8596	54.3705	0.000237589
2074	39.4088	8.52815	1
2075	51.5637	9.89523	32	2084.99	13.4844	724213	11.3007	295.376	839.129	0.00474007
2076	53.483	6.22077	215	24523.6	21.9907	3.80454e+06	66.517	211.293	744.361	0.00364412
2077	45.7473	7.48085	12	23125
2078	45.7473	7.48085	4	9541.67
2079	46.1	8.5316	12	31283.3
2080	46.1	8.5316	4	21908.3
2083	48.6417	2.49222	18	311.735	48.0333	30552.8	0.901587	114.429	451.204	0.0035212
2084	48.6483	2.47583	17	985.775	90.6696	27605.5	0.918293	47.1522	161.736	0.00163622
2085	48.6505	2.47124	12	250.737	24.6667	4517.54	0.207591	21.2604	71.1607	0.000955117
2086	35.069	135.765	40	75750	58.6	3.32839e+06	116.679	44.7726	137.335	0.00159869
2087	72.9435	74.4424	5	54000	16.8	659666	3.42659	12.3482	34.9697	6.41237e-05
2088	72.9344	74.3106	5	113120	27.6	6.50145e+06	20.1921	64.7876	180.877	0.000197655
2089	72.9435	74.4424	5	242160	23.4	3.47058e+06	17.221	14.6381	42.4118	7.25531e-05
2090	72.9211	74.3398	8	84550	32	2.93467e+06	10.8059	34.9461	100.317	0.00012832
2091	72.9211	74.3398	10	106680	33.29	4.73564e+06	16.992	62.3882	178.389	0.000205582
2092	72.9211	74.3398	10	26680	13.35	493193	2.34201	23.646	69.0056	0.000101114
2093	72.9211	74.3398	8	683550	23.9375	1.39016e+07	59.0613	20.9921	59.13	8.82839e-05
2094	72.9353	74.3094	5	196720	20.2	3.66697e+06	17.0344	18.9851	55.7121	8.71879e-05
2095	52.8049	46.3413	10	1760		12541.5	0.387479	5.81305	19.5359	0.000183633
2096	52.8049	46.3413	10	4480		84611.7	1.3861	22.7029	69.2273	0.000372561
2097	52.8049	46.3413	10	11080		138389	2.84319	9.89008	33.9522	0.000238146
2098	52.8049	46.3413	10	32040		431433	10.8032	9.92623	30.7996	0.000253372
2099	52.8135	46.3543	10	9880		334525	4.95993	30.6044	87.824	0.000453372
2100	52.8135	46.3543	10	17240		560538	8.71201	37.6335	129.889	0.000555319
2101	52.8135	46.3543	10	37440		490395	11.3083	13.7049	39.8429	0.000313453
2102	52.8135	46.3543	10	16640		1.70095e+06	20.4554	88.1972	253.54	0.0010972
2103	52.8337	44.4223	10	5560		443740	6.16992	75.3702	248.699	0.00104907
2104	52.8337	44.4223	10	2800	19.25	415034	6.31326	134.932	551.874	0.0020861
2105	52.8337	44.4223	10	9720	30.35	1.22559e+06	16.7911	157.708	554.345	0.00213392
2106	52.8266	44.4344	10	17040	28.2	604635	10.3858	38.8742	117.126	0.000663165
2107	52.9912	44.3205	10	14400	29.025	181339	4.44831	11.5576	36.5356	0.000299769
2108	52.9912	44.3205	10	15040	19.25	353897	5.75354	29.0154	83.8966	0.000458966
2109	52.9857	44.3231	10	17000	22.625	209929	5.34441	11.8117	37.405	0.00031125
2110	52.9857	44.3231	10	26040	19.4	446177	8.64843	15.7764	47.2518	0.000323465
2111	52.9845	44.3214	10	22840	33.4	391443	8.67116	17.2678	58.2896	0.00039319
2112	52.9845	44.3214	10	37560	25.05	461810	11.285	10.9372	32.0959	0.000285712
2113	11.4278	107.426	15	8026.67	52.8667	142534	22.9713	19.9197	66.5434	0.00319154
2114	11.4278	107.426	20	5340	62.0333	252266	35.0923	47.9458	167.095	0.00664737
2115	11.4452	107.437	15	12640	36.3185	267832	42.5259	20.2633	67.4177	0.00326402
2116	11.4442	107.386	15	33386.7	28.7	462263	77.1047	17.0375	59.6602	0.0027507
2117	11.4467	107.441	15	8693.33	44.8583	209508	31.1551	24.6947	83.3292	0.00362285
2118	11.4467	107.441	15	14826.7	49.5556	341039	52.2747	25.8683	94.6034	0.0039107
2119	11.4305	107.423	15	7333.33	84.16	221095	32.0131	29.2967	105.075	0.00425779
2120	11.4349	107.424	15	6666.67	61.6	175734	26.557	26.4804	88.1256	0.00398841
2121	11.4349	107.424	15	4640	33.9778	210602	28.2924	52.4708	177.302	0.00688658
2122	11.4286	107.427	15	7626.67	34.9733	190275	30.5808	24.9807	87.4162	0.00401244
2123	11.4286	107.427	20	12820	57.375	563363	83.2687	42.7865	144.665	0.00638462
2124	12.0448	108.364	15	9173.33	24.9444	175681	13.9434	21.5797	67.8889	0.00169339
2125	12.0448	108.364	15	5920	44.3333	99487.8	7.87544	20.3501	64.0627	0.00156926
2126	55.5	31.77	20	1120	11.425	23640.9	0.583193	21.8727	72.9671	0.000544879
2127	55.5	31.77	20	3440	27.2	64563.4	1.45004	16.9917	49.1401	0.000410341
2128	55.501	31.772	15	5520	26.2667	1.22757e+06	15.5609	216.529	860.153	0.00273553
2129	55.5	31.77	20	1060	14.5333	54352.5	1.12795	60.2934	200.515	0.00122641
2130	55.5	31.77	20	5560	18.425	383046	6.08009	57.5935	207.713	0.000973188
2131	55.499	31.771	10	1200	18.41	243662	3.34913	250.962	1011.86	0.00330193
2132	46.5767	8.42139	60	22699.6	16.175	895387	9.6247	46.3599	139.549	0.000486056
2133	47.1111	12.4265	63	14625.8	30.0833	592681	6.3295	55.2982	173.157	0.000555194
2134	46.7668	10.7111	25	9320.04	13.0227	1.13439e+06	8.24973	171.366	561.929	0.00120786
2135	47.0393	13.1826	64	18219.3	33.5	769045	8.80083	82.7484	261.001	0.00085649
2136	47.1662	12.3311	61	15542.4	16.5806	463210	5.03894	39.9321	124.43	0.000429343
2137	58.546	37.532	380	38655.8	74.9368	1.48607e+06	26.3411	50.806	162.632	0.0008714
2138	48.8566	2.35222	40	3515.89	13.1219	83758.2	3.07425	24.9873	78.0701	0.00100098
2139	54.333	89.283	6	26000	54.0521	1.27319e+06	10.2425	49.6224	155.795	0.000396688
2140	54.333	89.283	3	56666.7	30.25	3.02825e+06	22.7635	67.5007	203.528	0.000477346
2141	54.333	89.283	6	57866.7	27.4028	2.51658e+06	19.6163	96.7678	326.73	0.00069817
2142	54.333	89.283	3	78000	35.5	1.1435e+06	14.4942	16.0371	51.059	0.000200436
2143	52.48	93.16	8	25750	45.7875	462839	4.29297	22.2807	68.0481	0.000193331
2144	52.2236	21.0154	3	222.222	2.66667	506.965	0.0298231	2.28134	7.05627	0.000134204
2145	52.189	21.0054	3	8055.56	16	837268	14.3851	123.832	357.399	0.00203083
2146	52.242	21.0059	3	2444.44	16.4444	745258	11.2647	280.395	792.849	0.004261
2147	52.1804	21.0241	3	1388.89	8.66667	6519.84	0.309512	10.5101	34.7035	0.000421338
2148	52.245	21.0902	3	1722.22	34.1667	73491.1	1.75105	31.5406	104.293	0.00086024
2149	52.2352	21.098	3	5611.11	28.6667	173331	4.08409	119.819	400.899	0.00211872
2150	52.156	21.1843	3	2666.67	32.3333	14997.2	0.616005	4.47566	14.3468	0.000208796
2151	52.1782	21.1026	3	3222.22	53.1111	325929	6.14948	92.6241	300.381	0.00175553
2152	52.1574	21.0437	3	3277.78	15	211043	4.65208	50.7685	161.414	0.0012181
2153	52.2381	20.982	3	17777.8	21.75	749988	20.5926	30.4119	106.516	0.000904118
2154	52.2301	20.9502	3	5555.56	32.6667	631433	11.2231	170.912	546.753	0.00287249
2155	52.2199	21.018	3	5222.22	17.2667	377208	6.78291	59.8917	179.755	0.0011899
2156	52.2156	20.9626	3	2777.78	24.5	400321	6.23297	127.519	370.799	0.00210036
2157	52.2371	21.1582	3	3500	12.0833	344734	6.50375	59.0575	225.243	0.00129752
2158	52.1325	21.0248	3	2555.56	14	32210.1	1.10252	14.3457	47.6948	0.000487599
2159	52.2503	20.955	3	1277.78	15	22291	0.699865	18.3809	58.6195	0.000571084
2160	52.2903	20.9512	3	1833.33	29.6667	48716.5	1.35438	28.3254	93.9457	0.000763366
2161	52.3346	20.98	3	2222.22	10.3333	98679.7	2.61523	40.7159	134.201	0.00108678
2162	52.3024	20.8828	3	42222.2	22.7	1.35228e+06	27.0407	30.5245	88.6508	0.000618583
2163	52.3229	20.9444	3	5555.56	18.4444	42452	1.81407	7.57277	26.4133	0.00032307
2164	52.3248	20.98	3	9166.67	28.3889	1.48684e+06	25.7373	99.1695	298.611	0.00177384
2165	52.3412	21.0577	3	15888.9	39.75	294826	7.74552	15.6774	49.3531	0.000442218
2166	52.2219	21.0244	3	5944.44	23.6667	598513	11.6849	112.876	346.355	0.00206708
2167	52.3176	21.0282	3	5722.22	43	252738	7.00414	39.3382	130.408	0.00109287
2168	52.3025	21.0593	3	6388.89	62	125998	5.29932	15.3307	61.9921	0.0006428
2169	52.2807	20.9791	3	9500	22.1667	1.95577e+06	29.1464	137.271	388.837	0.00217365
2170	52.2582	20.8988	3	1333.33	11.1667	55325.1	1.55423	22.2209	73.4333	0.000664531
2171	52.1969	20.8817	3	6500	27.5	637134	13.7072	92.2799	288.115	0.00198407
2172	52.2274	20.9429	3	12388.9	26.0667	372565	8.76588	72.8007	228.333	0.00150982
2173	52.177	20.9425	3	8777.78	5.11111	233056	6.64385	14.1159	47.5935	0.000443086
2174	52.1584	20.9863	3	2333.33	22.6667	99222.5	2.43463	29.87	103.97	0.000801569
2175	52.1349	21.0741	3	4166.67	20.1667	1.46533e+06	21.7213	325.515	943.351	0.00487238
2176	52.2793	21.0701	3	7111.11	21	48989	2.31106	6.84895	24.3561	0.000302617
2177	52.2153	21.0289	3	2055.56	9.77778	376551	6.30516	237.506	706.632	0.00404666
2178	52.2727	21.0849	3	57888.9	34.1667	222508	10.1909	8.68345	28.3047	0.000325409
2179	52.2626	21.0597	3	32555.6	25.3333	492109	11.4296	12.8538	40.802	0.000357599
2180	52.2573	21.1612	3	8277.78	15.2667	126708	3.64607	21.4269	76.4617	0.000613513
2181	52.2462	21.2216	3	8555.56	26.6	182494	3.9067	60.5814	181.251	0.00114232
2182	52.187	21.2035	3	38166.7	26.3333	1.0828e+06	29.1622	57.6143	231.861	0.0012778
2183	52.208	21.1658	3	41055.6	33	1.58893e+06	33.3741	62.9312	214.833	0.00123248
2184	52.1745	21.1538	3	14833.3	30	193109	6.8016	10.1676	35.8246	0.000374338
2185	52.214	21.1153	3	11888.9	28.6	238615	6.01256	24.989	81.292	0.000638341
2186	52.2239	21.0092	3	388.889	7	1684.97	0.0866477	4.24291	13.6875	0.000215405
2187	52.1571	21.1323	3	3833.33	67.1667	326218	6.9461	67.716	234.377	0.00148954
2188	52.216	21.0313	3	13000	24.7619	567364	13.8771	57.0975	173.557	0.00126593
2189	52.1475	21.0928	3	16888.9	32.5	1.82963e+06	31.699	121.328	347.612	0.00205962
2190	52.2096	20.9874	3	5000	38	865854	15.409	162.998	471.619	0.00271639
2191	52.2008	20.985	3	9444.44	16.1667	886985	15.9212	90.95	267.756	0.00169227
2192	52.2039	20.9869	3	3055.56	13.0833	400649	6.53765	135.79	390.838	0.00217115
2193	52.2034	20.9914	3	8444.44	25	1.35764e+06	21.1873	177.154	500.061	0.00270414
2194	-4.11667	-78.9667	16	14649.7
2195	-4.11667	-79.2	16	5573.25
2196	-3.96667	-79.0667	12	11592.4
2197	-3.96667	-79.0667	4	8535.03
2198	-4.11667	-78.9667	1
2199	-4.11667	-78.9667	1
2200	-4.11667	-78.9667	1
2201	-4.11667	-78.9667	1
2202	-4.11667	-78.9667	1
2203	-4.11667	-78.9667	1
2204	-4.11667	-78.9667	1
2205	-4.11667	-78.9667	1
2206	-4.11667	-78.9667	1
2207	-4.11667	-78.9667	1
2208	-4.11667	-78.9667	1
2209	-4.11667	-78.9667	1
2210	-4.11667	-78.9667	1
2211	-4.11667	-78.9667	1
2212	-4.11667	-78.9667	1
2213	-4.11667	-78.9667	1
2214	-4.11667	-79.2	1
2215	-4.11667	-79.2	1
2216	-4.11667	-79.2	1
2217	-4.11667	-79.2	1
2218	-4.11667	-79.2	1
2220	-4.11667	-79.2	1
2221	-4.11667	-79.2	1
2223	-4.11667	-79.2	1
2224	-4.11667	-79.2	1
2225	-4.11667	-79.2	1
2226	-4.11667	-79.2	1
2227	-4.11667	-79.2	1
2228	-4.11667	-79.2	1
2229	-4.11667	-79.2	1
2230	-3.96667	-79.0667	1
2231	-3.96667	-79.0667	1
2232	-3.96667	-79.0667	1
2233	-3.96667	-79.0667	1
2234	-3.96667	-79.0667	1
2235	-3.96667	-79.0667	1
2236	-3.96667	-79.0667	1
2237	-3.96667	-79.0667	1
2238	-3.96667	-79.0667	1
2239	-3.96667	-79.0667	1
2240	-3.96667	-79.0667	1
2241	-3.96667	-79.0667	1
2242	-3.96667	-79.0667	1
2243	-3.96667	-79.0667	1
2244	-3.96667	-79.0667	1
2245	-3.96667	-79.0667	1
2246	35.42	-111.4	40	3987.26
2247	63.2167	139.6	5	156480	45.5333	5.30426e+06	6.64589	35.585	104.318	4.42728e-05
2248	63.2167	139.6	5	200640	27.88	4.03688e+06	6.49796	23.6923	67.5129	3.60273e-05
2249	63.2167	139.6	3	354267	22	5.02566e+07	44.4169	152.926	428.794	0.000133703
2250	63.2167	139.6	10	65600	35.25	2.54939e+06	3.54516	40.6473	125.408	5.57269e-05
2251	63.2167	139.6	5	79040	24.3333	3.24864e+06	4.23396	43.8548	151.689	5.56162e-05
2252	63.2167	139.6	5	26640	24.6	2.65856e+06	2.59833	105.809	301.401	0.000102712
2253	63.2167	139.6	10	35240	31.41	531766	1.02947	16.2802	56.0563	3.21874e-05
2254	63.2167	139.6	10	11800	43.15	382750	0.505155	28.0905	86.5343	3.999e-05
2255	63.2167	139.6	9	46488.9	18	7.26598e+06	7.53936	161.129	579.645	0.000165146
2256	63.2167	139.6	5	61920	34.4	6.84532e+06	6.71316	107.514	309.762	0.000106316
2257	63.2167	139.6	3	66800	39.0833	2.04447e+06	2.74639	33.2409	103.048	4.42508e-05
2258	63.2167	139.6	5	190480	29.8444	2.83617e+06	5.49328	21.5493	66.8118	3.72969e-05
2259	63.2167	139.6	6	91266.7	34.875	3.41583e+06	4.67045	46.5767	151.716	5.99144e-05
2260	63.2167	139.6	9	19466.7	18.3889	1.43525e+06	1.42284	56.6123	162.1	6.16097e-05
2261	63.2167	139.6	5	147600	40.1	2.73329e+06	5.07844	20.6841	65.5733	3.77574e-05
2262	63.2167	139.6	3	113067	23.3333	2.62038e+06	4.24552	23.631	68.9871	3.81983e-05
2263	63.2167	139.6	5	115600	14.72	8.54169e+06	9.38696	132.892	377.253	0.000123154
2264	63.2167	139.6	5	98720	28.32	1.04354e+07	9.68253	109.782	309.683	0.000101594
2265	63.2167	139.6	5	35840	23	1.63096e+06	2.06319	43.1976	126.417	5.54526e-05
2266	63.2167	139.6	5	64720	26.3333	9.07084e+06	8.45656	164.19	464.791	0.000148418
2267	63.2167	139.6	4	103300	28.5	2.78165e+06	4.27064	26.3442	78.3167	4.09484e-05
2268	63.2167	139.6	3	292533	37	1.4344e+07	17.4682	45.9099	133.783	5.78018e-05
2269	63.2167	139.6	6	78466.7	26.8095	3.62749e+06	4.05434	61.0581	175.494	6.68616e-05
2270	63.2167	139.6	11	69818.2	53.4545	3.39499e+06	4.13855	35.553	107.282	4.91341e-05
2271	63.2167	139.6	10	110760	65.6562	9.41248e+06	9.90584	97.406	288.086	9.7712e-05
2272	73.2587	90.5896	7	235486	52	8.28088e+06	23.8838	32.9988	95.5241	9.76789e-05
2273	73.2552	90.6047	10	230000	35.6	5.74343e+06	19.8222	21.9423	66.7847	8.05352e-05
2274	73.2554	90.5857	8	160800	43.0625	4.98735e+06	16.1823	32.3504	97.5394	0.000102539
2275	73.256	90.586	12	627267	51.9097	1.48814e+07	55.8907	22.4653	68.8818	8.74884e-05
2276	73.2553	90.6063	10	87080	22.45	4.56947e+06	11.0989	57.4677	167.639	0.00013847
2277	73.2556	90.5893	7	66285.7	30.2857	2.09491e+06	6.75359	32.7468	98.7616	0.000104159
2278	73.2565	90.5764	10	101480	38.44	3.09092e+06	9.98494	33.1273	97.3639	0.000103691
2279	73.2517	90.5852	15	78800	33.84	4.04914e+06	10.6386	39.9927	115.269	0.000116762
2280	73.2553	90.5861	1
2281	73.2617	90.5756	10	104040	34.625	3.10827e+06	10.9154	27.8761	82.7743	0.000100401
2282	73.253	90.5941	4	146400	35.7969	3.7758e+06	12.382	28.3077	84.522	9.03099e-05
2283	72.8115	80.9463	5	207961	21.2	4.30654e+06	20.1766	21.0388	66.9762	9.84084e-05
2284	72.8103	80.9525	6	244246	22.2222	3.06165e+06	14.6123	12.7583	36.0774	6.04287e-05
2285	72.7993	80.9528	10	192648	38.24	9.21998e+06	27.2864	45.2079	134.803	0.000137364
2286	72.8068	80.8976	40	46588.1	65.8875	1.51277e+06	5.15341	29.6797	88.4682	0.000107469
2287	72.8118	80.9669	5	65556.5	19.2	3.90208e+06	12.2625	60.1473	173.722	0.000188217
2288	72.8085	80.975	28	105446	47.6429	4.65479e+06	14.2329	44.0455	127.884	0.000134627
2289	73.6431	82.3502	36	71392.7	48.9444	1.7847e+06	6.42465	29.7189	85.5161	0.000102375
2290	73.6448	82.3883	34	148888	40.9706	3.00077e+06	11.7962	27.2987	78.9657	9.7443e-05
2291	73.6451	82.3521	31	41905.6	33.4839	824410	3.48113	19.2106	58.9038	8.29627e-05
2292	73.6449	82.3462	58	66425.3	39.4224	1.64041e+06	6.19265	24.8557	72.7482	9.40685e-05
2293	68.4775	56.5947	5	303200	18.5	9.36501e+06	62.4364	30.2899	88.031	0.000209032
2294	68.2858	56.6236	4	32500	18.25	719017	5.35455	64.7823	182.195	0.000328332
[truncated: 472 more rows]

## Sheet: Fig 3
variable	iteration	factor	target_var	NDVIeff	pH_H2Oeff	NDVIindir	pH_H2Oindir
Biomass_dry_mcg_m2_mean	1	Agriculture	0.0740536	0.0726053	0.218842	0.00527154	0.0478916
Biomass_dry_mcg_m2_mean	1	Aridity	-0.100778	0.0726053	0.218842	0.00527154	0.0478916
Biomass_dry_mcg_m2_mean	1	Elevation	-0.107374	0.0726053	0.218842	0.00527154	0.0478916
Biomass_dry_mcg_m2_mean	1	Lat	0.278561	0.0726053	0.218842	0.00527154	0.0478916
Biomass_dry_mcg_m2_mean	1	MAP	-0.0787915	0.0726053	0.218842	0.00527154	0.0478916
Biomass_dry_mcg_m2_mean	1	MAT	-0.106733	0.0726053	0.218842	0.00527154	0.0478916
Biomass_dry_mcg_m2_mean	1	NDVI	0.0726053	0.0726053	0.218842	0.00527154	0.0478916
Biomass_dry_mcg_m2_mean	1	pH_H2O	0.218842	0.0726053	0.218842	0.00527154	0.0478916
Biomass_dry_mcg_m2_mean	1	Population	0.244595	0.0726053	0.218842	0.00527154	0.0478916
Biomass_dry_mcg_m2_mean	1	Scrub	0.302184	0.0726053	0.218842	0.00527154	0.0478916
Biomass_dry_mcg_m2_mean	1	SOCcontent	0.0569458	0.0726053	0.218842	0.00527154	0.0478916
Biomass_dry_mcg_m2_mean	1	Texture	-0.1421	0.0726053	0.218842	0.00527154	0.0478916
Biomass_dry_mcg_m2_mean	1	Woodland	0.0720879	0.0726053	0.218842	0.00527154	0.0478916
Biomass_dry_mcg_m2_mean	10	Agriculture	0.0844308	0.0212872	0.139715	0.000453147	0.0195203
Biomass_dry_mcg_m2_mean	10	Aridity	-0.0768316	0.0212872	0.139715	0.000453147	0.0195203
Biomass_dry_mcg_m2_mean	10	Elevation	-0.106819	0.0212872	0.139715	0.000453147	0.0195203
Biomass_dry_mcg_m2_mean	10	Lat	0.237798	0.0212872	0.139715	0.000453147	0.0195203
Biomass_dry_mcg_m2_mean	10	MAP	-0.0400291	0.0212872	0.139715	0.000453147	0.0195203
Biomass_dry_mcg_m2_mean	10	MAT	-0.184984	0.0212872	0.139715	0.000453147	0.0195203
Biomass_dry_mcg_m2_mean	10	NDVI	0.0212872	0.0212872	0.139715	0.000453147	0.0195203
Biomass_dry_mcg_m2_mean	10	pH_H2O	0.139715	0.0212872	0.139715	0.000453147	0.0195203
Biomass_dry_mcg_m2_mean	10	Population	-0.0147712	0.0212872	0.139715	0.000453147	0.0195203
Biomass_dry_mcg_m2_mean	10	Scrub	0.178535	0.0212872	0.139715	0.000453147	0.0195203
Biomass_dry_mcg_m2_mean	10	SOCcontent	-0.0251468	0.0212872	0.139715	0.000453147	0.0195203
Biomass_dry_mcg_m2_mean	10	Texture	-0.133943	0.0212872	0.139715	0.000453147	0.0195203
Biomass_dry_mcg_m2_mean	10	Woodland	0.0548201	0.0212872	0.139715	0.000453147	0.0195203
Biomass_dry_mcg_m2_mean	100	Agriculture	0.0427279	0.126216	0.112859	0.0159306	0.0127372
Biomass_dry_mcg_m2_mean	100	Aridity	-0.123149	0.126216	0.112859	0.0159306	0.0127372
Biomass_dry_mcg_m2_mean	100	Elevation	-0.0985839	0.126216	0.112859	0.0159306	0.0127372
Biomass_dry_mcg_m2_mean	100	Lat	0.272904	0.126216	0.112859	0.0159306	0.0127372
Biomass_dry_mcg_m2_mean	100	MAP	-0.13107	0.126216	0.112859	0.0159306	0.0127372
Biomass_dry_mcg_m2_mean	100	MAT	-0.102686	0.126216	0.112859	0.0159306	0.0127372
Biomass_dry_mcg_m2_mean	100	NDVI	0.126216	0.126216	0.112859	0.0159306	0.0127372
Biomass_dry_mcg_m2_mean	100	pH_H2O	0.112859	0.126216	0.112859	0.0159306	0.0127372
Biomass_dry_mcg_m2_mean	100	Population	0.0808049	0.126216	0.112859	0.0159306	0.0127372
Biomass_dry_mcg_m2_mean	100	Scrub	0.268324	0.126216	0.112859	0.0159306	0.0127372
Biomass_dry_mcg_m2_mean	100	SOCcontent	0.023805	0.126216	0.112859	0.0159306	0.0127372
Biomass_dry_mcg_m2_mean	100	Texture	-0.124372	0.126216	0.112859	0.0159306	0.0127372
Biomass_dry_mcg_m2_mean	100	Woodland	0.0440819	0.126216	0.112859	0.0159306	0.0127372
Biomass_dry_mcg_m2_mean	101	Agriculture	0.0948853	0.000485445	0.142641	2.35657e-07	0.0203466
Biomass_dry_mcg_m2_mean	101	Aridity	-0.102044	0.000485445	0.142641	2.35657e-07	0.0203466
Biomass_dry_mcg_m2_mean	101	Elevation	-0.0693998	0.000485445	0.142641	2.35657e-07	0.0203466
Biomass_dry_mcg_m2_mean	101	Lat	0.288077	0.000485445	0.142641	2.35657e-07	0.0203466
Biomass_dry_mcg_m2_mean	101	MAP	-0.0504248	0.000485445	0.142641	2.35657e-07	0.0203466
Biomass_dry_mcg_m2_mean	101	MAT	-0.113007	0.000485445	0.142641	2.35657e-07	0.0203466
Biomass_dry_mcg_m2_mean	101	NDVI	0.000485445	0.000485445	0.142641	2.35657e-07	0.0203466
Biomass_dry_mcg_m2_mean	101	pH_H2O	0.142641	0.000485445	0.142641	2.35657e-07	0.0203466
Biomass_dry_mcg_m2_mean	101	Population	0.123679	0.000485445	0.142641	2.35657e-07	0.0203466
Biomass_dry_mcg_m2_mean	101	Scrub	0.300904	0.000485445	0.142641	2.35657e-07	0.0203466
Biomass_dry_mcg_m2_mean	101	SOCcontent	-0.0190512	0.000485445	0.142641	2.35657e-07	0.0203466
Biomass_dry_mcg_m2_mean	101	Texture	-0.103527	0.000485445	0.142641	2.35657e-07	0.0203466
Biomass_dry_mcg_m2_mean	101	Woodland	0.0609414	0.000485445	0.142641	2.35657e-07	0.0203466
Biomass_dry_mcg_m2_mean	102	Agriculture	0.127337	0.0682013	0.165625	0.00465142	0.0274316
Biomass_dry_mcg_m2_mean	102	Aridity	-0.0545325	0.0682013	0.165625	0.00465142	0.0274316
Biomass_dry_mcg_m2_mean	102	Elevation	-0.0740022	0.0682013	0.165625	0.00465142	0.0274316
Biomass_dry_mcg_m2_mean	102	Lat	0.262281	0.0682013	0.165625	0.00465142	0.0274316
Biomass_dry_mcg_m2_mean	102	MAP	-0.00515663	0.0682013	0.165625	0.00465142	0.0274316
Biomass_dry_mcg_m2_mean	102	MAT	-0.275167	0.0682013	0.165625	0.00465142	0.0274316
Biomass_dry_mcg_m2_mean	102	NDVI	0.0682013	0.0682013	0.165625	0.00465142	0.0274316
Biomass_dry_mcg_m2_mean	102	pH_H2O	0.165625	0.0682013	0.165625	0.00465142	0.0274316
Biomass_dry_mcg_m2_mean	102	Population	0.237089	0.0682013	0.165625	0.00465142	0.0274316
Biomass_dry_mcg_m2_mean	102	Scrub	0.195636	0.0682013	0.165625	0.00465142	0.0274316
Biomass_dry_mcg_m2_mean	102	SOCcontent	0.0345916	0.0682013	0.165625	0.00465142	0.0274316
Biomass_dry_mcg_m2_mean	102	Texture	-0.045902	0.0682013	0.165625	0.00465142	0.0274316
Biomass_dry_mcg_m2_mean	102	Woodland	0.0936972	0.0682013	0.165625	0.00465142	0.0274316
Biomass_dry_mcg_m2_mean	103	Agriculture	-0.00294143	0.0159304	0.112423	0.000253776	0.0126388
Biomass_dry_mcg_m2_mean	103	Aridity	0.0245219	0.0159304	0.112423	0.000253776	0.0126388
Biomass_dry_mcg_m2_mean	103	Elevation	-0.0938542	0.0159304	0.112423	0.000253776	0.0126388
Biomass_dry_mcg_m2_mean	103	Lat	0.223404	0.0159304	0.112423	0.000253776	0.0126388
Biomass_dry_mcg_m2_mean	103	MAP	0.0412135	0.0159304	0.112423	0.000253776	0.0126388
Biomass_dry_mcg_m2_mean	103	MAT	-0.225367	0.0159304	0.112423	0.000253776	0.0126388
Biomass_dry_mcg_m2_mean	103	NDVI	0.0159304	0.0159304	0.112423	0.000253776	0.0126388
Biomass_dry_mcg_m2_mean	103	pH_H2O	0.112423	0.0159304	0.112423	0.000253776	0.0126388
Biomass_dry_mcg_m2_mean	103	Population	0.26036	0.0159304	0.112423	0.000253776	0.0126388
Biomass_dry_mcg_m2_mean	103	Scrub	0.154776	0.0159304	0.112423	0.000253776	0.0126388
Biomass_dry_mcg_m2_mean	103	SOCcontent	-0.0105917	0.0159304	0.112423	0.000253776	0.0126388
Biomass_dry_mcg_m2_mean	103	Texture	-0.172277	0.0159304	0.112423	0.000253776	0.0126388
Biomass_dry_mcg_m2_mean	103	Woodland	-0.0395244	0.0159304	0.112423	0.000253776	0.0126388
Biomass_dry_mcg_m2_mean	104	Agriculture	0.158141	0.0663192	0.198821	0.00439823	0.0395296
Biomass_dry_mcg_m2_mean	104	Aridity	-0.0685572	0.0663192	0.198821	0.00439823	0.0395296
Biomass_dry_mcg_m2_mean	104	Elevation	-0.0744558	0.0663192	0.198821	0.00439823	0.0395296
Biomass_dry_mcg_m2_mean	104	Lat	0.274748	0.0663192	0.198821	0.00439823	0.0395296
Biomass_dry_mcg_m2_mean	104	MAP	-0.0280698	0.0663192	0.198821	0.00439823	0.0395296
Biomass_dry_mcg_m2_mean	104	MAT	-0.224951	0.0663192	0.198821	0.00439823	0.0395296
Biomass_dry_mcg_m2_mean	104	NDVI	0.0663192	0.0663192	0.198821	0.00439823	0.0395296
Biomass_dry_mcg_m2_mean	104	pH_H2O	0.198821	0.0663192	0.198821	0.00439823	0.0395296
Biomass_dry_mcg_m2_mean	104	Population	0.262094	0.0663192	0.198821	0.00439823	0.0395296
Biomass_dry_mcg_m2_mean	104	Scrub	0.24023	0.0663192	0.198821	0.00439823	0.0395296
Biomass_dry_mcg_m2_mean	104	SOCcontent	0.018939	0.0663192	0.198821	0.00439823	0.0395296
Biomass_dry_mcg_m2_mean	104	Texture	-0.0667208	0.0663192	0.198821	0.00439823	0.0395296
Biomass_dry_mcg_m2_mean	104	Woodland	0.154641	0.0663192	0.198821	0.00439823	0.0395296
Biomass_dry_mcg_m2_mean	105	Agriculture	0.170175	0.020573	0.160809	0.00042325	0.0258594
Biomass_dry_mcg_m2_mean	105	Aridity	-0.10749	0.020573	0.160809	0.00042325	0.0258594
Biomass_dry_mcg_m2_mean	105	Elevation	-0.0739708	0.020573	0.160809	0.00042325	0.0258594
Biomass_dry_mcg_m2_mean	105	Lat	0.258476	0.020573	0.160809	0.00042325	0.0258594
Biomass_dry_mcg_m2_mean	105	MAP	-0.0798951	0.020573	0.160809	0.00042325	0.0258594
Biomass_dry_mcg_m2_mean	105	MAT	-0.120147	0.020573	0.160809	0.00042325	0.0258594
Biomass_dry_mcg_m2_mean	105	NDVI	0.020573	0.020573	0.160809	0.00042325	0.0258594
Biomass_dry_mcg_m2_mean	105	pH_H2O	0.160809	0.020573	0.160809	0.00042325	0.0258594
Biomass_dry_mcg_m2_mean	105	Population	0.113968	0.020573	0.160809	0.00042325	0.0258594
Biomass_dry_mcg_m2_mean	105	Scrub	0.290991	0.020573	0.160809	0.00042325	0.0258594
Biomass_dry_mcg_m2_mean	105	SOCcontent	0.00742245	0.020573	0.160809	0.00042325	0.0258594
Biomass_dry_mcg_m2_mean	105	Texture	-0.121372	0.020573	0.160809	0.00042325	0.0258594
Biomass_dry_mcg_m2_mean	105	Woodland	0.120371	0.020573	0.160809	0.00042325	0.0258594
Biomass_dry_mcg_m2_mean	106	Agriculture	0.0930933	0.0953771	0.118343	0.00909679	0.0140051
Biomass_dry_mcg_m2_mean	106	Aridity	-0.0993569	0.0953771	0.118343	0.00909679	0.0140051
Biomass_dry_mcg_m2_mean	106	Elevation	-0.08882	0.0953771	0.118343	0.00909679	0.0140051
Biomass_dry_mcg_m2_mean	106	Lat	0.245902	0.0953771	0.118343	0.00909679	0.0140051
Biomass_dry_mcg_m2_mean	106	MAP	-0.0569585	0.0953771	0.118343	0.00909679	0.0140051
Biomass_dry_mcg_m2_mean	106	MAT	-0.24107	0.0953771	0.118343	0.00909679	0.0140051
Biomass_dry_mcg_m2_mean	106	NDVI	0.0953771	0.0953771	0.118343	0.00909679	0.0140051
Biomass_dry_mcg_m2_mean	106	pH_H2O	0.118343	0.0953771	0.118343	0.00909679	0.0140051
Biomass_dry_mcg_m2_mean	106	Population	0.0791867	0.0953771	0.118343	0.00909679	0.0140051
Biomass_dry_mcg_m2_mean	106	Scrub	0.288049	0.0953771	0.118343	0.00909679	0.0140051
Biomass_dry_mcg_m2_mean	106	SOCcontent	0.0512439	0.0953771	0.118343	0.00909679	0.0140051
Biomass_dry_mcg_m2_mean	106	Texture	-0.0418821	0.0953771	0.118343	0.00909679	0.0140051
Biomass_dry_mcg_m2_mean	106	Woodland	0.116722	0.0953771	0.118343	0.00909679	0.0140051
Biomass_dry_mcg_m2_mean	107	Agriculture	0.133346	0.0580803	0.234593	0.00337333	0.0550341
Biomass_dry_mcg_m2_mean	107	Aridity	-0.125938	0.0580803	0.234593	0.00337333	0.0550341
Biomass_dry_mcg_m2_mean	107	Elevation	-0.0839267	0.0580803	0.234593	0.00337333	0.0550341
Biomass_dry_mcg_m2_mean	107	Lat	0.288692	0.0580803	0.234593	0.00337333	0.0550341
Biomass_dry_mcg_m2_mean	107	MAP	-0.0959159	0.0580803	0.234593	0.00337333	0.0550341
Biomass_dry_mcg_m2_mean	107	MAT	-0.0755642	0.0580803	0.234593	0.00337333	0.0550341
Biomass_dry_mcg_m2_mean	107	NDVI	0.0580803	0.0580803	0.234593	0.00337333	0.0550341
Biomass_dry_mcg_m2_mean	107	pH_H2O	0.234593	0.0580803	0.234593	0.00337333	0.0550341
Biomass_dry_mcg_m2_mean	107	Population	0.105358	0.0580803	0.234593	0.00337333	0.0550341
Biomass_dry_mcg_m2_mean	107	Scrub	0.304771	0.0580803	0.234593	0.00337333	0.0550341
Biomass_dry_mcg_m2_mean	107	SOCcontent	0.0518115	0.0580803	0.234593	0.00337333	0.0550341
Biomass_dry_mcg_m2_mean	107	Texture	-0.162702	0.0580803	0.234593	0.00337333	0.0550341
Biomass_dry_mcg_m2_mean	107	Woodland	0.122501	0.0580803	0.234593	0.00337333	0.0550341
Biomass_dry_mcg_m2_mean	108	Agriculture	0.152484	0.000367696	0.0415576	1.352e-07	0.00172703
Biomass_dry_mcg_m2_mean	108	Aridity	-0.0991595	0.000367696	0.0415576	1.352e-07	0.00172703
Biomass_dry_mcg_m2_mean	108	Elevation	-0.110584	0.000367696	0.0415576	1.352e-07	0.00172703
Biomass_dry_mcg_m2_mean	108	Lat	0.210839	0.000367696	0.0415576	1.352e-07	0.00172703
Biomass_dry_mcg_m2_mean	108	MAP	-0.10512	0.000367696	0.0415576	1.352e-07	0.00172703
Biomass_dry_mcg_m2_mean	108	MAT	-0.145405	0.000367696	0.0415576	1.352e-07	0.00172703
Biomass_dry_mcg_m2_mean	108	NDVI	0.000367696	0.000367696	0.0415576	1.352e-07	0.00172703
Biomass_dry_mcg_m2_mean	108	pH_H2O	0.0415576	0.000367696	0.0415576	1.352e-07	0.00172703
Biomass_dry_mcg_m2_mean	108	Population	0.222251	0.000367696	0.0415576	1.352e-07	0.00172703
Biomass_dry_mcg_m2_mean	108	Scrub	0.277708	0.000367696	0.0415576	1.352e-07	0.00172703
Biomass_dry_mcg_m2_mean	108	SOCcontent	-0.0234904	0.000367696	0.0415576	1.352e-07	0.00172703
Biomass_dry_mcg_m2_mean	108	Texture	-0.164171	0.000367696	0.0415576	1.352e-07	0.00172703
Biomass_dry_mcg_m2_mean	108	Woodland	0.0920322	0.000367696	0.0415576	1.352e-07	0.00172703
Biomass_dry_mcg_m2_mean	109	Agriculture	0.0698138	0.0218496	0.114331	0.000477405	0.0130716
Biomass_dry_mcg_m2_mean	109	Aridity	-0.0889204	0.0218496	0.114331	0.000477405	0.0130716
Biomass_dry_mcg_m2_mean	109	Elevation	-0.0625108	0.0218496	0.114331	0.000477405	0.0130716
Biomass_dry_mcg_m2_mean	109	Lat	0.30304	0.0218496	0.114331	0.000477405	0.0130716
Biomass_dry_mcg_m2_mean	109	MAP	-0.0611067	0.0218496	0.114331	0.000477405	0.0130716
Biomass_dry_mcg_m2_mean	109	MAT	-0.14668	0.0218496	0.114331	0.000477405	0.0130716
Biomass_dry_mcg_m2_mean	109	NDVI	0.0218496	0.0218496	0.114331	0.000477405	0.0130716
Biomass_dry_mcg_m2_mean	109	pH_H2O	0.114331	0.0218496	0.114331	0.000477405	0.0130716
Biomass_dry_mcg_m2_mean	109	Population	0.19872	0.0218496	0.114331	0.000477405	0.0130716
Biomass_dry_mcg_m2_mean	109	Scrub	0.19285	0.0218496	0.114331	0.000477405	0.0130716
Biomass_dry_mcg_m2_mean	109	SOCcontent	0.00487229	0.0218496	0.114331	0.000477405	0.0130716
Biomass_dry_mcg_m2_mean	109	Texture	-0.0459534	0.0218496	0.114331	0.000477405	0.0130716
Biomass_dry_mcg_m2_mean	109	Woodland	0.0401807	0.0218496	0.114331	0.000477405	0.0130716
Biomass_dry_mcg_m2_mean	11	Agriculture	0.126551	-0.0305717	0.133705	0.000934626	0.0178771
Biomass_dry_mcg_m2_mean	11	Aridity	-0.0717796	-0.0305717	0.133705	0.000934626	0.0178771
Biomass_dry_mcg_m2_mean	11	Elevation	-0.0772315	-0.0305717	0.133705	0.000934626	0.0178771
Biomass_dry_mcg_m2_mean	11	Lat	0.29748	-0.0305717	0.133705	0.000934626	0.0178771
Biomass_dry_mcg_m2_mean	11	MAP	-0.0257956	-0.0305717	0.133705	0.000934626	0.0178771
Biomass_dry_mcg_m2_mean	11	MAT	-0.194698	-0.0305717	0.133705	0.000934626	0.0178771
Biomass_dry_mcg_m2_mean	11	NDVI	-0.0305717	-0.0305717	0.133705	0.000934626	0.0178771
Biomass_dry_mcg_m2_mean	11	pH_H2O	0.133705	-0.0305717	0.133705	0.000934626	0.0178771
Biomass_dry_mcg_m2_mean	11	Population	0.149765	-0.0305717	0.133705	0.000934626	0.0178771
Biomass_dry_mcg_m2_mean	11	Scrub	0.162731	-0.0305717	0.133705	0.000934626	0.0178771
Biomass_dry_mcg_m2_mean	11	SOCcontent	-0.0432488	-0.0305717	0.133705	0.000934626	0.0178771
Biomass_dry_mcg_m2_mean	11	Texture	-0.0494839	-0.0305717	0.133705	0.000934626	0.0178771
Biomass_dry_mcg_m2_mean	11	Woodland	0.060899	-0.0305717	0.133705	0.000934626	0.0178771
Biomass_dry_mcg_m2_mean	110	Agriculture	0.0814476	0.0538691	0.179859	0.00290188	0.0323491
Biomass_dry_mcg_m2_mean	110	Aridity	-0.0757459	0.0538691	0.179859	0.00290188	0.0323491
Biomass_dry_mcg_m2_mean	110	Elevation	-0.0785494	0.0538691	0.179859	0.00290188	0.0323491
Biomass_dry_mcg_m2_mean	110	Lat	0.31885	0.0538691	0.179859	0.00290188	0.0323491
Biomass_dry_mcg_m2_mean	110	MAP	-0.0414966	0.0538691	0.179859	0.00290188	0.0323491
Biomass_dry_mcg_m2_mean	110	MAT	-0.166337	0.0538691	0.179859	0.00290188	0.0323491
Biomass_dry_mcg_m2_mean	110	NDVI	0.0538691	0.0538691	0.179859	0.00290188	0.0323491
Biomass_dry_mcg_m2_mean	110	pH_H2O	0.179859	0.0538691	0.179859	0.00290188	0.0323491
Biomass_dry_mcg_m2_mean	110	Population	0.0573839	0.0538691	0.179859	0.00290188	0.0323491
Biomass_dry_mcg_m2_mean	110	Scrub	0.188308	0.0538691	0.179859	0.00290188	0.0323491
Biomass_dry_mcg_m2_mean	110	SOCcontent	-0.0201209	0.0538691	0.179859	0.00290188	0.0323491
Biomass_dry_mcg_m2_mean	110	Texture	-0.052472	0.0538691	0.179859	0.00290188	0.0323491
Biomass_dry_mcg_m2_mean	110	Woodland	0.0450144	0.0538691	0.179859	0.00290188	0.0323491
Biomass_dry_mcg_m2_mean	111	Agriculture	0.152625	-0.081587	0.168369	0.00665644	0.028348
Biomass_dry_mcg_m2_mean	111	Aridity	-0.0895117	-0.081587	0.168369	0.00665644	0.028348
Biomass_dry_mcg_m2_mean	111	Elevation	-0.0711775	-0.081587	0.168369	0.00665644	0.028348
Biomass_dry_mcg_m2_mean	111	Lat	0.30383	-0.081587	0.168369	0.00665644	0.028348
Biomass_dry_mcg_m2_mean	111	MAP	-0.029542	-0.081587	0.168369	0.00665644	0.028348
Biomass_dry_mcg_m2_mean	111	MAT	-0.128674	-0.081587	0.168369	0.00665644	0.028348
Biomass_dry_mcg_m2_mean	111	NDVI	-0.081587	-0.081587	0.168369	0.00665644	0.028348
Biomass_dry_mcg_m2_mean	111	pH_H2O	0.168369	-0.081587	0.168369	0.00665644	0.028348
Biomass_dry_mcg_m2_mean	111	Population	0.0933023	-0.081587	0.168369	0.00665644	0.028348
Biomass_dry_mcg_m2_mean	111	Scrub	0.261785	-0.081587	0.168369	0.00665644	0.028348
Biomass_dry_mcg_m2_mean	111	SOCcontent	0.0144763	-0.081587	0.168369	0.00665644	0.028348
Biomass_dry_mcg_m2_mean	111	Texture	-0.0866959	-0.081587	0.168369	0.00665644	0.028348
Biomass_dry_mcg_m2_mean	111	Woodland	0.155816	-0.081587	0.168369	0.00665644	0.028348
Biomass_dry_mcg_m2_mean	112	Agriculture	0.0720686	0.00722101	0.0683519	5.2143e-05	0.00467199
Biomass_dry_mcg_m2_mean	112	Aridity	-0.0275863	0.00722101	0.0683519	5.2143e-05	0.00467199
Biomass_dry_mcg_m2_mean	112	Elevation	-0.0889904	0.00722101	0.0683519	5.2143e-05	0.00467199
Biomass_dry_mcg_m2_mean	112	Lat	0.226895	0.00722101	0.0683519	5.2143e-05	0.00467199
Biomass_dry_mcg_m2_mean	112	MAP	-0.0372907	0.00722101	0.0683519	5.2143e-05	0.00467199
Biomass_dry_mcg_m2_mean	112	MAT	-0.187452	0.00722101	0.0683519	5.2143e-05	0.00467199
Biomass_dry_mcg_m2_mean	112	NDVI	0.00722101	0.00722101	0.0683519	5.2143e-05	0.00467199
Biomass_dry_mcg_m2_mean	112	pH_H2O	0.0683519	0.00722101	0.0683519	5.2143e-05	0.00467199
Biomass_dry_mcg_m2_mean	112	Population	0.293021	0.00722101	0.0683519	5.2143e-05	0.00467199
Biomass_dry_mcg_m2_mean	112	Scrub	0.169715	0.00722101	0.0683519	5.2143e-05	0.00467199
Biomass_dry_mcg_m2_mean	112	SOCcontent	0.024414	0.00722101	0.0683519	5.2143e-05	0.00467199
Biomass_dry_mcg_m2_mean	112	Texture	-0.117566	0.00722101	0.0683519	5.2143e-05	0.00467199
Biomass_dry_mcg_m2_mean	112	Woodland	-0.00877703	0.00722101	0.0683519	5.2143e-05	0.00467199
Biomass_dry_mcg_m2_mean	113	Agriculture	-0.0179495	0.160714	0.12834	0.0258291	0.0164711
Biomass_dry_mcg_m2_mean	113	Aridity	-0.0070897	0.160714	0.12834	0.0258291	0.0164711
Biomass_dry_mcg_m2_mean	113	Elevation	-0.0366855	0.160714	0.12834	0.0258291	0.0164711
Biomass_dry_mcg_m2_mean	113	Lat	0.294896	0.160714	0.12834	0.0258291	0.0164711
Biomass_dry_mcg_m2_mean	113	MAP	0.00152175	0.160714	0.12834	0.0258291	0.0164711
Biomass_dry_mcg_m2_mean	113	MAT	-0.238672	0.160714	0.12834	0.0258291	0.0164711
Biomass_dry_mcg_m2_mean	113	NDVI	0.160714	0.160714	0.12834	0.0258291	0.0164711
Biomass_dry_mcg_m2_mean	113	pH_H2O	0.12834	0.160714	0.12834	0.0258291	0.0164711
Biomass_dry_mcg_m2_mean	113	Population	0.0897724	0.160714	0.12834	0.0258291	0.0164711
Biomass_dry_mcg_m2_mean	113	Scrub	0.197734	0.160714	0.12834	0.0258291	0.0164711
Biomass_dry_mcg_m2_mean	113	SOCcontent	0.0152559	0.160714	0.12834	0.0258291	0.0164711
Biomass_dry_mcg_m2_mean	113	Texture	-0.0640594	0.160714	0.12834	0.0258291	0.0164711
Biomass_dry_mcg_m2_mean	113	Woodland	-0.0603088	0.160714	0.12834	0.0258291	0.0164711
Biomass_dry_mcg_m2_mean	114	Agriculture	-0.030326	0.0257371	0.141097	0.000662399	0.0199085
Biomass_dry_mcg_m2_mean	114	Aridity	-0.0815974	0.0257371	0.141097	0.000662399	0.0199085
Biomass_dry_mcg_m2_mean	114	Elevation	-0.0632604	0.0257371	0.141097	0.000662399	0.0199085
Biomass_dry_mcg_m2_mean	114	Lat	0.309652	0.0257371	0.141097	0.000662399	0.0199085
Biomass_dry_mcg_m2_mean	114	MAP	-0.0442248	0.0257371	0.141097	0.000662399	0.0199085
Biomass_dry_mcg_m2_mean	114	MAT	-0.0738022	0.0257371	0.141097	0.000662399	0.0199085
Biomass_dry_mcg_m2_mean	114	NDVI	0.0257371	0.0257371	0.141097	0.000662399	0.0199085
Biomass_dry_mcg_m2_mean	114	pH_H2O	0.141097	0.0257371	0.141097	0.000662399	0.0199085
Biomass_dry_mcg_m2_mean	114	Population	0.0333176	0.0257371	0.141097	0.000662399	0.0199085
Biomass_dry_mcg_m2_mean	114	Scrub	0.253928	0.0257371	0.141097	0.000662399	0.0199085
Biomass_dry_mcg_m2_mean	114	SOCcontent	0.0288571	0.0257371	0.141097	0.000662399	0.0199085
Biomass_dry_mcg_m2_mean	114	Texture	-0.0791726	0.0257371	0.141097	0.000662399	0.0199085
Biomass_dry_mcg_m2_mean	114	Woodland	0.0109264	0.0257371	0.141097	0.000662399	0.0199085
Biomass_dry_mcg_m2_mean	115	Agriculture	0.0617607	0.0840621	0.169508	0.00706644	0.0287329
Biomass_dry_mcg_m2_mean	115	Aridity	-0.100183	0.0840621	0.169508	0.00706644	0.0287329
Biomass_dry_mcg_m2_mean	115	Elevation	-0.0816677	0.0840621	0.169508	0.00706644	0.0287329
Biomass_dry_mcg_m2_mean	115	Lat	0.28575	0.0840621	0.169508	0.00706644	0.0287329
Biomass_dry_mcg_m2_mean	115	MAP	-0.104296	0.0840621	0.169508	0.00706644	0.0287329
Biomass_dry_mcg_m2_mean	115	MAT	-0.0694271	0.0840621	0.169508	0.00706644	0.0287329
Biomass_dry_mcg_m2_mean	115	NDVI	0.0840621	0.0840621	0.169508	0.00706644	0.0287329
Biomass_dry_mcg_m2_mean	115	pH_H2O	0.169508	0.0840621	0.169508	0.00706644	0.0287329
Biomass_dry_mcg_m2_mean	115	Population	0.0373512	0.0840621	0.169508	0.00706644	0.0287329
Biomass_dry_mcg_m2_mean	115	Scrub	0.298298	0.0840621	0.169508	0.00706644	0.0287329
Biomass_dry_mcg_m2_mean	115	SOCcontent	0.0450463	0.0840621	0.169508	0.00706644	0.0287329
Biomass_dry_mcg_m2_mean	115	Texture	-0.127858	0.0840621	0.169508	0.00706644	0.0287329
Biomass_dry_mcg_m2_mean	115	Woodland	0.0512557	0.0840621	0.169508	0.00706644	0.0287329
Biomass_dry_mcg_m2_mean	116	Agriculture	0.0110327	-0.0321448	0.14318	0.00103329	0.0205005
Biomass_dry_mcg_m2_mean	116	Aridity	-0.067501	-0.0321448	0.14318	0.00103329	0.0205005
Biomass_dry_mcg_m2_mean	116	Elevation	-0.108753	-0.0321448	0.14318	0.00103329	0.0205005
Biomass_dry_mcg_m2_mean	116	Lat	0.297805	-0.0321448	0.14318	0.00103329	0.0205005
Biomass_dry_mcg_m2_mean	116	MAP	-0.064561	-0.0321448	0.14318	0.00103329	0.0205005
Biomass_dry_mcg_m2_mean	116	MAT	-0.0724395	-0.0321448	0.14318	0.00103329	0.0205005
Biomass_dry_mcg_m2_mean	116	NDVI	-0.0321448	-0.0321448	0.14318	0.00103329	0.0205005
Biomass_dry_mcg_m2_mean	116	pH_H2O	0.14318	-0.0321448	0.14318	0.00103329	0.0205005
Biomass_dry_mcg_m2_mean	116	Population	0.15459	-0.0321448	0.14318	0.00103329	0.0205005
Biomass_dry_mcg_m2_mean	116	Scrub	0.220556	-0.0321448	0.14318	0.00103329	0.0205005
Biomass_dry_mcg_m2_mean	116	SOCcontent	0.0372767	-0.0321448	0.14318	0.00103329	0.0205005
Biomass_dry_mcg_m2_mean	116	Texture	-0.109822	-0.0321448	0.14318	0.00103329	0.0205005
Biomass_dry_mcg_m2_mean	116	Woodland	-0.00499968	-0.0321448	0.14318	0.00103329	0.0205005
Biomass_dry_mcg_m2_mean	117	Agriculture	0.124304	-0.0618593	0.0722748	0.00382658	0.00522365
Biomass_dry_mcg_m2_mean	117	Aridity	-0.152575	-0.0618593	0.0722748	0.00382658	0.00522365
Biomass_dry_mcg_m2_mean	117	Elevation	-0.0927143	-0.0618593	0.0722748	0.00382658	0.00522365
Biomass_dry_mcg_m2_mean	117	Lat	0.28728	-0.0618593	0.0722748	0.00382658	0.00522365
Biomass_dry_mcg_m2_mean	117	MAP	-0.15771	-0.0618593	0.0722748	0.00382658	0.00522365
Biomass_dry_mcg_m2_mean	117	MAT	-0.0304582	-0.0618593	0.0722748	0.00382658	0.00522365
Biomass_dry_mcg_m2_mean	117	NDVI	-0.0618593	-0.0618593	0.0722748	0.00382658	0.00522365
Biomass_dry_mcg_m2_mean	117	pH_H2O	0.0722748	-0.0618593	0.0722748	0.00382658	0.00522365
Biomass_dry_mcg_m2_mean	117	Population	0.22151	-0.0618593	0.0722748	0.00382658	0.00522365
Biomass_dry_mcg_m2_mean	117	Scrub	0.225678	-0.0618593	0.0722748	0.00382658	0.00522365
Biomass_dry_mcg_m2_mean	117	SOCcontent	0.0529617	-0.0618593	0.0722748	0.00382658	0.00522365
Biomass_dry_mcg_m2_mean	117	Texture	-0.111105	-0.0618593	0.0722748	0.00382658	0.00522365
Biomass_dry_mcg_m2_mean	117	Woodland	0.0920406	-0.0618593	0.0722748	0.00382658	0.00522365
Biomass_dry_mcg_m2_mean	118	Agriculture	0.104742	0.0233223	0.162552	0.000543931	0.0264233
Biomass_dry_mcg_m2_mean	118	Aridity	-0.11823	0.0233223	0.162552	0.000543931	0.0264233
Biomass_dry_mcg_m2_mean	118	Elevation	-0.0690014	0.0233223	0.162552	0.000543931	0.0264233
Biomass_dry_mcg_m2_mean	118	Lat	0.296598	0.0233223	0.162552	0.000543931	0.0264233
Biomass_dry_mcg_m2_mean	118	MAP	-0.0987362	0.0233223	0.162552	0.000543931	0.0264233
Biomass_dry_mcg_m2_mean	118	MAT	-0.0497518	0.0233223	0.162552	0.000543931	0.0264233
Biomass_dry_mcg_m2_mean	118	NDVI	0.0233223	0.0233223	0.162552	0.000543931	0.0264233
Biomass_dry_mcg_m2_mean	118	pH_H2O	0.162552	0.0233223	0.162552	0.000543931	0.0264233
Biomass_dry_mcg_m2_mean	118	Population	0.0122243	0.0233223	0.162552	0.000543931	0.0264233
Biomass_dry_mcg_m2_mean	118	Scrub	0.305094	0.0233223	0.162552	0.000543931	0.0264233
Biomass_dry_mcg_m2_mean	118	SOCcontent	0.0201069	0.0233223	0.162552	0.000543931	0.0264233
Biomass_dry_mcg_m2_mean	118	Texture	-0.132789	0.0233223	0.162552	0.000543931	0.0264233
Biomass_dry_mcg_m2_mean	118	Woodland	0.0661462	0.0233223	0.162552	0.000543931	0.0264233
Biomass_dry_mcg_m2_mean	119	Agriculture	0.0591337	0.00978945	0.214656	9.58333e-05	0.0460771
Biomass_dry_mcg_m2_mean	119	Aridity	-0.070952	0.00978945	0.214656	9.58333e-05	0.0460771
Biomass_dry_mcg_m2_mean	119	Elevation	-0.0813668	0.00978945	0.214656	9.58333e-05	0.0460771
Biomass_dry_mcg_m2_mean	119	Lat	0.317136	0.00978945	0.214656	9.58333e-05	0.0460771
Biomass_dry_mcg_m2_mean	119	MAP	-0.0466039	0.00978945	0.214656	9.58333e-05	0.0460771
Biomass_dry_mcg_m2_mean	119	MAT	-0.0991702	0.00978945	0.214656	9.58333e-05	0.0460771
Biomass_dry_mcg_m2_mean	119	NDVI	0.00978945	0.00978945	0.214656	9.58333e-05	0.0460771
Biomass_dry_mcg_m2_mean	119	pH_H2O	0.214656	0.00978945	0.214656	9.58333e-05	0.0460771
Biomass_dry_mcg_m2_mean	119	Population	0.19937	0.00978945	0.214656	9.58333e-05	0.0460771
Biomass_dry_mcg_m2_mean	119	Scrub	0.234048	0.00978945	0.214656	9.58333e-05	0.0460771
Biomass_dry_mcg_m2_mean	119	SOCcontent	0.0650482	0.00978945	0.214656	9.58333e-05	0.0460771
Biomass_dry_mcg_m2_mean	119	Texture	-0.047238	0.00978945	0.214656	9.58333e-05	0.0460771
Biomass_dry_mcg_m2_mean	119	Woodland	0.0655496	0.00978945	0.214656	9.58333e-05	0.0460771
Biomass_dry_mcg_m2_mean	12	Agriculture	0.069853	0.0383704	0.185426	0.00147229	0.034383
Biomass_dry_mcg_m2_mean	12	Aridity	-0.0871642	0.0383704	0.185426	0.00147229	0.034383
Biomass_dry_mcg_m2_mean	12	Elevation	-0.0924865	0.0383704	0.185426	0.00147229	0.034383
Biomass_dry_mcg_m2_mean	12	Lat	0.307753	0.0383704	0.185426	0.00147229	0.034383
Biomass_dry_mcg_m2_mean	12	MAP	-0.0745152	0.0383704	0.185426	0.00147229	0.034383
Biomass_dry_mcg_m2_mean	12	MAT	-0.106799	0.0383704	0.185426	0.00147229	0.034383
Biomass_dry_mcg_m2_mean	12	NDVI	0.0383704	0.0383704	0.185426	0.00147229	0.034383
Biomass_dry_mcg_m2_mean	12	pH_H2O	0.185426	0.0383704	0.185426	0.00147229	0.034383
Biomass_dry_mcg_m2_mean	12	Population	0.0407733	0.0383704	0.185426	0.00147229	0.034383
Biomass_dry_mcg_m2_mean	12	Scrub	0.25581	0.0383704	0.185426	0.00147229	0.034383
Biomass_dry_mcg_m2_mean	12	SOCcontent	0.0249837	0.0383704	0.185426	0.00147229	0.034383
Biomass_dry_mcg_m2_mean	12	Texture	-0.105093	0.0383704	0.185426	0.00147229	0.034383
Biomass_dry_mcg_m2_mean	12	Woodland	0.0556144	0.0383704	0.185426	0.00147229	0.034383
Biomass_dry_mcg_m2_mean	120	Agriculture	0.085439	0.0133381	0.137911	0.000177904	0.0190194
Biomass_dry_mcg_m2_mean	120	Aridity	-0.114955	0.0133381	0.137911	0.000177904	0.0190194
Biomass_dry_mcg_m2_mean	120	Elevation	-0.0801223	0.0133381	0.137911	0.000177904	0.0190194
Biomass_dry_mcg_m2_mean	120	Lat	0.289222	0.0133381	0.137911	0.000177904	0.0190194
Biomass_dry_mcg_m2_mean	120	MAP	-0.0532309	0.0133381	0.137911	0.000177904	0.0190194
Biomass_dry_mcg_m2_mean	120	MAT	-0.138501	0.0133381	0.137911	0.000177904	0.0190194
Biomass_dry_mcg_m2_mean	120	NDVI	0.0133381	0.0133381	0.137911	0.000177904	0.0190194
Biomass_dry_mcg_m2_mean	120	pH_H2O	0.137911	0.0133381	0.137911	0.000177904	0.0190194
Biomass_dry_mcg_m2_mean	120	Population	0.295727	0.0133381	0.137911	0.000177904	0.0190194
Biomass_dry_mcg_m2_mean	120	Scrub	0.339016	0.0133381	0.137911	0.000177904	0.0190194
Biomass_dry_mcg_m2_mean	120	SOCcontent	0.00254896	0.0133381	0.137911	0.000177904	0.0190194
Biomass_dry_mcg_m2_mean	120	Texture	-0.0818025	0.0133381	0.137911	0.000177904	0.0190194
Biomass_dry_mcg_m2_mean	120	Woodland	0.117375	0.0133381	0.137911	0.000177904	0.0190194
Biomass_dry_mcg_m2_mean	121	Agriculture	0.0905392	0.0303457	0.221549	0.000920864	0.0490839
Biomass_dry_mcg_m2_mean	121	Aridity	-0.00612369	0.0303457	0.221549	0.000920864	0.0490839
Biomass_dry_mcg_m2_mean	121	Elevation	-0.0999204	0.0303457	0.221549	0.000920864	0.0490839
Biomass_dry_mcg_m2_mean	121	Lat	0.306989	0.0303457	0.221549	0.000920864	0.0490839
Biomass_dry_mcg_m2_mean	121	MAP	0.0183869	0.0303457	0.221549	0.000920864	0.0490839
Biomass_dry_mcg_m2_mean	121	MAT	-0.19725	0.0303457	0.221549	0.000920864	0.0490839
Biomass_dry_mcg_m2_mean	121	NDVI	0.0303457	0.0303457	0.221549	0.000920864	0.0490839
Biomass_dry_mcg_m2_mean	121	pH_H2O	0.221549	0.0303457	0.221549	0.000920864	0.0490839
Biomass_dry_mcg_m2_mean	121	Population	0.114593	0.0303457	0.221549	0.000920864	0.0490839
Biomass_dry_mcg_m2_mean	121	Scrub	0.225728	0.0303457	0.221549	0.000920864	0.0490839
Biomass_dry_mcg_m2_mean	121	SOCcontent	-0.0400963	0.0303457	0.221549	0.000920864	0.0490839
Biomass_dry_mcg_m2_mean	121	Texture	-0.0944007	0.0303457	0.221549	0.000920864	0.0490839
Biomass_dry_mcg_m2_mean	121	Woodland	0.0404821	0.0303457	0.221549	0.000920864	0.0490839
Biomass_dry_mcg_m2_mean	122	Agriculture	0.0665787	0.0159713	0.121258	0.000255083	0.0147036
Biomass_dry_mcg_m2_mean	122	Aridity	-0.0086274	0.0159713	0.121258	0.000255083	0.0147036
Biomass_dry_mcg_m2_mean	122	Elevation	-0.10706	0.0159713	0.121258	0.000255083	0.0147036
Biomass_dry_mcg_m2_mean	122	Lat	0.240255	0.0159713	0.121258	0.000255083	0.0147036
Biomass_dry_mcg_m2_mean	122	MAP	-0.0195056	0.0159713	0.121258	0.000255083	0.0147036
Biomass_dry_mcg_m2_mean	122	MAT	-0.193853	0.0159713	0.121258	0.000255083	0.0147036
Biomass_dry_mcg_m2_mean	122	NDVI	0.0159713	0.0159713	0.121258	0.000255083	0.0147036
Biomass_dry_mcg_m2_mean	122	pH_H2O	0.121258	0.0159713	0.121258	0.000255083	0.0147036
Biomass_dry_mcg_m2_mean	122	Population	0.0972321	0.0159713	0.121258	0.000255083	0.0147036
Biomass_dry_mcg_m2_mean	122	Scrub	0.203042	0.0159713	0.121258	0.000255083	0.0147036
Biomass_dry_mcg_m2_mean	122	SOCcontent	0.0128143	0.0159713	0.121258	0.000255083	0.0147036
Biomass_dry_mcg_m2_mean	122	Texture	-0.151313	0.0159713	0.121258	0.000255083	0.0147036
Biomass_dry_mcg_m2_mean	122	Woodland	0.0437781	0.0159713	0.121258	0.000255083	0.0147036
Biomass_dry_mcg_m2_mean	123	Agriculture	0.11865	-0.118379	0.0929661	0.0140135	0.0086427
Biomass_dry_mcg_m2_mean	123	Aridity	-0.0592937	-0.118379	0.0929661	0.0140135	0.0086427
Biomass_dry_mcg_m2_mean	123	Elevation	-0.116686	-0.118379	0.0929661	0.0140135	0.0086427
Biomass_dry_mcg_m2_mean	123	Lat	0.214139	-0.118379	0.0929661	0.0140135	0.0086427
Biomass_dry_mcg_m2_mean	123	MAP	-0.0227099	-0.118379	0.0929661	0.0140135	0.0086427
Biomass_dry_mcg_m2_mean	123	MAT	-0.149075	-0.118379	0.0929661	0.0140135	0.0086427
Biomass_dry_mcg_m2_mean	123	NDVI	-0.118379	-0.118379	0.0929661	0.0140135	0.0086427
Biomass_dry_mcg_m2_mean	123	pH_H2O	0.0929661	-0.118379	0.0929661	0.0140135	0.0086427
Biomass_dry_mcg_m2_mean	123	Population	0.0653995	-0.118379	0.0929661	0.0140135	0.0086427
Biomass_dry_mcg_m2_mean	123	Scrub	0.179859	-0.118379	0.0929661	0.0140135	0.0086427
Biomass_dry_mcg_m2_mean	123	SOCcontent	-0.0259529	-0.118379	0.0929661	0.0140135	0.0086427
Biomass_dry_mcg_m2_mean	123	Texture	-0.233937	-0.118379	0.0929661	0.0140135	0.0086427
Biomass_dry_mcg_m2_mean	123	Woodland	0.0816629	-0.118379	0.0929661	0.0140135	0.0086427
Biomass_dry_mcg_m2_mean	124	Agriculture	0.0802531	0.0271104	0.253721	0.000734974	0.0643743
Biomass_dry_mcg_m2_mean	124	Aridity	-0.0847837	0.0271104	0.253721	0.000734974	0.0643743
Biomass_dry_mcg_m2_mean	124	Elevation	-0.0640756	0.0271104	0.253721	0.000734974	0.0643743
Biomass_dry_mcg_m2_mean	124	Lat	0.342702	0.0271104	0.253721	0.000734974	0.0643743
Biomass_dry_mcg_m2_mean	124	MAP	0.0181787	0.0271104	0.253721	0.000734974	0.0643743
Biomass_dry_mcg_m2_mean	124	MAT	-0.175037	0.0271104	0.253721	0.000734974	0.0643743
Biomass_dry_mcg_m2_mean	124	NDVI	0.0271104	0.0271104	0.253721	0.000734974	0.0643743
Biomass_dry_mcg_m2_mean	124	pH_H2O	0.253721	0.0271104	0.253721	0.000734974	0.0643743
Biomass_dry_mcg_m2_mean	124	Population	0.0889349	0.0271104	0.253721	0.000734974	0.0643743
Biomass_dry_mcg_m2_mean	124	Scrub	0.280499	0.0271104	0.253721	0.000734974	0.0643743
Biomass_dry_mcg_m2_mean	124	SOCcontent	-0.0410504	0.0271104	0.253721	0.000734974	0.0643743
Biomass_dry_mcg_m2_mean	124	Texture	-0.0472134	0.0271104	0.253721	0.000734974	0.0643743
Biomass_dry_mcg_m2_mean	124	Woodland	0.0865568	0.0271104	0.253721	0.000734974	0.0643743
Biomass_dry_mcg_m2_mean	125	Agriculture	0.058363	0.134997	0.220945	0.0182242	0.0488166
Biomass_dry_mcg_m2_mean	125	Aridity	-0.0895015	0.134997	0.220945	0.0182242	0.0488166
Biomass_dry_mcg_m2_mean	125	Elevation	-0.0913146	0.134997	0.220945	0.0182242	0.0488166
Biomass_dry_mcg_m2_mean	125	Lat	0.261223	0.134997	0.220945	0.0182242	0.0488166
Biomass_dry_mcg_m2_mean	125	MAP	-0.0619719	0.134997	0.220945	0.0182242	0.0488166
Biomass_dry_mcg_m2_mean	125	MAT	-0.120729	0.134997	0.220945	0.0182242	0.0488166
Biomass_dry_mcg_m2_mean	125	NDVI	0.134997	0.134997	0.220945	0.0182242	0.0488166
Biomass_dry_mcg_m2_mean	125	pH_H2O	0.220945	0.134997	0.220945	0.0182242	0.0488166
Biomass_dry_mcg_m2_mean	125	Population	0.209802	0.134997	0.220945	0.0182242	0.0488166
Biomass_dry_mcg_m2_mean	125	Scrub	0.334195	0.134997	0.220945	0.0182242	0.0488166
Biomass_dry_mcg_m2_mean	125	SOCcontent	0.0362659	0.134997	0.220945	0.0182242	0.0488166
Biomass_dry_mcg_m2_mean	125	Texture	-0.122301	0.134997	0.220945	0.0182242	0.0488166
Biomass_dry_mcg_m2_mean	125	Woodland	0.095247	0.134997	0.220945	0.0182242	0.0488166
Biomass_dry_mcg_m2_mean	126	Agriculture	0.160098	0.072095	0.216836	0.00519769	0.0470179
Biomass_dry_mcg_m2_mean	126	Aridity	-0.100068	0.072095	0.216836	0.00519769	0.0470179
Biomass_dry_mcg_m2_mean	126	Elevation	-0.0613204	0.072095	0.216836	0.00519769	0.0470179
Biomass_dry_mcg_m2_mean	126	Lat	0.318368	0.072095	0.216836	0.00519769	0.0470179
Biomass_dry_mcg_m2_mean	126	MAP	-0.0252325	0.072095	0.216836	0.00519769	0.0470179
Biomass_dry_mcg_m2_mean	126	MAT	-0.210235	0.072095	0.216836	0.00519769	0.0470179
Biomass_dry_mcg_m2_mean	126	NDVI	0.072095	0.072095	0.216836	0.00519769	0.0470179
Biomass_dry_mcg_m2_mean	126	pH_H2O	0.216836	0.072095	0.216836	0.00519769	0.0470179
Biomass_dry_mcg_m2_mean	126	Population	0.077069	0.072095	0.216836	0.00519769	0.0470179
Biomass_dry_mcg_m2_mean	126	Scrub	0.176964	0.072095	0.216836	0.00519769	0.0470179
Biomass_dry_mcg_m2_mean	126	SOCcontent	-0.0623301	0.072095	0.216836	0.00519769	0.0470179
Biomass_dry_mcg_m2_mean	126	Texture	-0.125052	0.072095	0.216836	0.00519769	0.0470179
Biomass_dry_mcg_m2_mean	126	Woodland	0.0798588	0.072095	0.216836	0.00519769	0.0470179
Biomass_dry_mcg_m2_mean	127	Agriculture	0.00965301	0.12852	0.150736	0.0165175	0.0227214
Biomass_dry_mcg_m2_mean	127	Aridity	-0.0707636	0.12852	0.150736	0.0165175	0.0227214
Biomass_dry_mcg_m2_mean	127	Elevation	-0.0861365	0.12852	0.150736	0.0165175	0.0227214
Biomass_dry_mcg_m2_mean	127	Lat	0.28795	0.12852	0.150736	0.0165175	0.0227214
Biomass_dry_mcg_m2_mean	127	MAP	-0.0656791	0.12852	0.150736	0.0165175	0.0227214
Biomass_dry_mcg_m2_mean	127	MAT	-0.164725	0.12852	0.150736	0.0165175	0.0227214
Biomass_dry_mcg_m2_mean	127	NDVI	0.12852	0.12852	0.150736	0.0165175	0.0227214
Biomass_dry_mcg_m2_mean	127	pH_H2O	0.150736	0.12852	0.150736	0.0165175	0.0227214
Biomass_dry_mcg_m2_mean	127	Population	0.0541313	0.12852	0.150736	0.0165175	0.0227214
Biomass_dry_mcg_m2_mean	127	Scrub	0.180319	0.12852	0.150736	0.0165175	0.0227214
Biomass_dry_mcg_m2_mean	127	SOCcontent	0.0021348	0.12852	0.150736	0.0165175	0.0227214
Biomass_dry_mcg_m2_mean	127	Texture	-0.101202	0.12852	0.150736	0.0165175	0.0227214
Biomass_dry_mcg_m2_mean	127	Woodland	-0.0237148	0.12852	0.150736	0.0165175	0.0227214
Biomass_dry_mcg_m2_mean	128	Agriculture	0.122242	0.0466359	0.178708	0.00217491	0.0319366
Biomass_dry_mcg_m2_mean	128	Aridity	-0.113327	0.0466359	0.178708	0.00217491	0.0319366
Biomass_dry_mcg_m2_mean	128	Elevation	-0.0530024	0.0466359	0.178708	0.00217491	0.0319366
Biomass_dry_mcg_m2_mean	128	Lat	0.308875	0.0466359	0.178708	0.00217491	0.0319366
Biomass_dry_mcg_m2_mean	128	MAP	-0.0694911	0.0466359	0.178708	0.00217491	0.0319366
Biomass_dry_mcg_m2_mean	128	MAT	-0.110648	0.0466359	0.178708	0.00217491	0.0319366
Biomass_dry_mcg_m2_mean	128	NDVI	0.0466359	0.0466359	0.178708	0.00217491	0.0319366
Biomass_dry_mcg_m2_mean	128	pH_H2O	0.178708	0.0466359	0.178708	0.00217491	0.0319366
Biomass_dry_mcg_m2_mean	128	Population	0.215291	0.0466359	0.178708	0.00217491	0.0319366
Biomass_dry_mcg_m2_mean	128	Scrub	0.311236	0.0466359	0.178708	0.00217491	0.0319366
Biomass_dry_mcg_m2_mean	128	SOCcontent	0.0554092	0.0466359	0.178708	0.00217491	0.0319366
Biomass_dry_mcg_m2_mean	128	Texture	-0.0465823	0.0466359	0.178708	0.00217491	0.0319366
Biomass_dry_mcg_m2_mean	128	Woodland	0.130042	0.0466359	0.178708	0.00217491	0.0319366
Biomass_dry_mcg_m2_mean	129	Agriculture	0.0636574	0.112967	0.102942	0.0127615	0.010597
Biomass_dry_mcg_m2_mean	129	Aridity	-0.0694945	0.112967	0.102942	0.0127615	0.010597
Biomass_dry_mcg_m2_mean	129	Elevation	-0.0629854	0.112967	0.102942	0.0127615	0.010597
Biomass_dry_mcg_m2_mean	129	Lat	0.286576	0.112967	0.102942	0.0127615	0.010597
Biomass_dry_mcg_m2_mean	129	MAP	-0.0388061	0.112967	0.102942	0.0127615	0.010597
Biomass_dry_mcg_m2_mean	129	MAT	-0.211173	0.112967	0.102942	0.0127615	0.010597
Biomass_dry_mcg_m2_mean	129	NDVI	0.112967	0.112967	0.102942	0.0127615	0.010597
Biomass_dry_mcg_m2_mean	129	pH_H2O	0.102942	0.112967	0.102942	0.0127615	0.010597
Biomass_dry_mcg_m2_mean	129	Population	0.212593	0.112967	0.102942	0.0127615	0.010597
Biomass_dry_mcg_m2_mean	129	Scrub	0.269279	0.112967	0.102942	0.0127615	0.010597
Biomass_dry_mcg_m2_mean	129	SOCcontent	-0.0248388	0.112967	0.102942	0.0127615	0.010597
Biomass_dry_mcg_m2_mean	129	Texture	-0.0973168	0.112967	0.102942	0.0127615	0.010597
Biomass_dry_mcg_m2_mean	129	Woodland	-0.0159309	0.112967	0.102942	0.0127615	0.010597
Biomass_dry_mcg_m2_mean	13	Agriculture	0.201183	0.114531	0.216347	0.0131174	0.046806
Biomass_dry_mcg_m2_mean	13	Aridity	-0.154896	0.114531	0.216347	0.0131174	0.046806
Biomass_dry_mcg_m2_mean	13	Elevation	-0.0564264	0.114531	0.216347	0.0131174	0.046806
Biomass_dry_mcg_m2_mean	13	Lat	0.33471	0.114531	0.216347	0.0131174	0.046806
Biomass_dry_mcg_m2_mean	13	MAP	-0.0850695	0.114531	0.216347	0.0131174	0.046806
Biomass_dry_mcg_m2_mean	13	MAT	-0.167341	0.114531	0.216347	0.0131174	0.046806
Biomass_dry_mcg_m2_mean	13	NDVI	0.114531	0.114531	0.216347	0.0131174	0.046806
Biomass_dry_mcg_m2_mean	13	pH_H2O	0.216347	0.114531	0.216347	0.0131174	0.046806
Biomass_dry_mcg_m2_mean	13	Population	0.155317	0.114531	0.216347	0.0131174	0.046806
Biomass_dry_mcg_m2_mean	13	Scrub	0.248973	0.114531	0.216347	0.0131174	0.046806
Biomass_dry_mcg_m2_mean	13	SOCcontent	-0.0261506	0.114531	0.216347	0.0131174	0.046806
Biomass_dry_mcg_m2_mean	13	Texture	-0.00717267	0.114531	0.216347	0.0131174	0.046806
Biomass_dry_mcg_m2_mean	13	Woodland	0.133564	0.114531	0.216347	0.0131174	0.046806
Biomass_dry_mcg_m2_mean	130	Agriculture	0.107805	-0.0426112	0.143417	0.00181571	0.0205683
Biomass_dry_mcg_m2_mean	130	Aridity	-0.0812579	-0.0426112	0.143417	0.00181571	0.0205683
Biomass_dry_mcg_m2_mean	130	Elevation	-0.109579	-0.0426112	0.143417	0.00181571	0.0205683
Biomass_dry_mcg_m2_mean	130	Lat	0.281011	-0.0426112	0.143417	0.00181571	0.0205683
Biomass_dry_mcg_m2_mean	130	MAP	-0.0339153	-0.0426112	0.143417	0.00181571	0.0205683
Biomass_dry_mcg_m2_mean	130	MAT	-0.185496	-0.0426112	0.143417	0.00181571	0.0205683
Biomass_dry_mcg_m2_mean	130	NDVI	-0.0426112	-0.0426112	0.143417	0.00181571	0.0205683
Biomass_dry_mcg_m2_mean	130	pH_H2O	0.143417	-0.0426112	0.143417	0.00181571	0.0205683
Biomass_dry_mcg_m2_mean	130	Population	-0.000637804	-0.0426112	0.143417	0.00181571	0.0205683
Biomass_dry_mcg_m2_mean	130	Scrub	0.175498	-0.0426112	0.143417	0.00181571	0.0205683
Biomass_dry_mcg_m2_mean	130	SOCcontent	-0.0629669	-0.0426112	0.143417	0.00181571	0.0205683
Biomass_dry_mcg_m2_mean	130	Texture	-0.102992	-0.0426112	0.143417	0.00181571	0.0205683
Biomass_dry_mcg_m2_mean	130	Woodland	0.0816717	-0.0426112	0.143417	0.00181571	0.0205683
Biomass_dry_mcg_m2_mean	131	Agriculture	0.144745	0.0119176	0.205903	0.000142029	0.0423959
Biomass_dry_mcg_m2_mean	131	Aridity	-0.0825381	0.0119176	0.205903	0.000142029	0.0423959
Biomass_dry_mcg_m2_mean	131	Elevation	-0.0997811	0.0119176	0.205903	0.000142029	0.0423959
Biomass_dry_mcg_m2_mean	131	Lat	0.268239	0.0119176	0.205903	0.000142029	0.0423959
Biomass_dry_mcg_m2_mean	131	MAP	-0.0565815	0.0119176	0.205903	0.000142029	0.0423959
Biomass_dry_mcg_m2_mean	131	MAT	-0.137675	0.0119176	0.205903	0.000142029	0.0423959
Biomass_dry_mcg_m2_mean	131	NDVI	0.0119176	0.0119176	0.205903	0.000142029	0.0423959
Biomass_dry_mcg_m2_mean	131	pH_H2O	0.205903	0.0119176	0.205903	0.000142029	0.0423959
Biomass_dry_mcg_m2_mean	131	Population	0.0494429	0.0119176	0.205903	0.000142029	0.0423959
Biomass_dry_mcg_m2_mean	131	Scrub	0.267959	0.0119176	0.205903	0.000142029	0.0423959
Biomass_dry_mcg_m2_mean	131	SOCcontent	0.0213928	0.0119176	0.205903	0.000142029	0.0423959
Biomass_dry_mcg_m2_mean	131	Texture	-0.145659	0.0119176	0.205903	0.000142029	0.0423959
Biomass_dry_mcg_m2_mean	131	Woodland	0.120813	0.0119176	0.205903	0.000142029	0.0423959
Biomass_dry_mcg_m2_mean	132	Agriculture	0.104565	0.0687691	0.214927	0.00472919	0.0461936
Biomass_dry_mcg_m2_mean	132	Aridity	-0.133713	0.0687691	0.214927	0.00472919	0.0461936
Biomass_dry_mcg_m2_mean	132	Elevation	-0.0924277	0.0687691	0.214927	0.00472919	0.0461936
Biomass_dry_mcg_m2_mean	132	Lat	0.286516	0.0687691	0.214927	0.00472919	0.0461936
Biomass_dry_mcg_m2_mean	132	MAP	-0.092683	0.0687691	0.214927	0.00472919	0.0461936
Biomass_dry_mcg_m2_mean	132	MAT	-0.132136	0.0687691	0.214927	0.00472919	0.0461936
Biomass_dry_mcg_m2_mean	132	NDVI	0.0687691	0.0687691	0.214927	0.00472919	0.0461936
Biomass_dry_mcg_m2_mean	132	pH_H2O	0.214927	0.0687691	0.214927	0.00472919	0.0461936
Biomass_dry_mcg_m2_mean	132	Population	-0.0257579	0.0687691	0.214927	0.00472919	0.0461936
Biomass_dry_mcg_m2_mean	132	Scrub	0.233918	0.0687691	0.214927	0.00472919	0.0461936
Biomass_dry_mcg_m2_mean	132	SOCcontent	0.0663597	0.0687691	0.214927	0.00472919	0.0461936
Biomass_dry_mcg_m2_mean	132	Texture	-0.0575128	0.0687691	0.214927	0.00472919	0.0461936
Biomass_dry_mcg_m2_mean	132	Woodland	0.169958	0.0687691	0.214927	0.00472919	0.0461936
Biomass_dry_mcg_m2_mean	133	Agriculture	0.155154	0.0104664	0.0992319	0.000109546	0.00984696
Biomass_dry_mcg_m2_mean	133	Aridity	-0.090518	0.0104664	0.0992319	0.000109546	0.00984696
Biomass_dry_mcg_m2_mean	133	Elevation	-0.108582	0.0104664	0.0992319	0.000109546	0.00984696
Biomass_dry_mcg_m2_mean	133	Lat	0.251125	0.0104664	0.0992319	0.000109546	0.00984696
Biomass_dry_mcg_m2_mean	133	MAP	-0.108547	0.0104664	0.0992319	0.000109546	0.00984696
Biomass_dry_mcg_m2_mean	133	MAT	-0.141356	0.0104664	0.0992319	0.000109546	0.00984696
Biomass_dry_mcg_m2_mean	133	NDVI	0.0104664	0.0104664	0.0992319	0.000109546	0.00984696
Biomass_dry_mcg_m2_mean	133	pH_H2O	0.0992319	0.0104664	0.0992319	0.000109546	0.00984696
Biomass_dry_mcg_m2_mean	133	Population	0.272555	0.0104664	0.0992319	0.000109546	0.00984696
Biomass_dry_mcg_m2_mean	133	Scrub	0.314539	0.0104664	0.0992319	0.000109546	0.00984696
Biomass_dry_mcg_m2_mean	133	SOCcontent	0.0447529	0.0104664	0.0992319	0.000109546	0.00984696
Biomass_dry_mcg_m2_mean	133	Texture	-0.0893416	0.0104664	0.0992319	0.000109546	0.00984696
Biomass_dry_mcg_m2_mean	133	Woodland	0.157226	0.0104664	0.0992319	0.000109546	0.00984696
Biomass_dry_mcg_m2_mean	134	Agriculture	0.0676453	0.0193858	0.146173	0.000375808	0.0213664
Biomass_dry_mcg_m2_mean	134	Aridity	-0.106968	0.0193858	0.146173	0.000375808	0.0213664
Biomass_dry_mcg_m2_mean	134	Elevation	-0.106141	0.0193858	0.146173	0.000375808	0.0213664
Biomass_dry_mcg_m2_mean	134	Lat	0.282607	0.0193858	0.146173	0.000375808	0.0213664
Biomass_dry_mcg_m2_mean	134	MAP	-0.102225	0.0193858	0.146173	0.000375808	0.0213664
Biomass_dry_mcg_m2_mean	134	MAT	-0.0966801	0.0193858	0.146173	0.000375808	0.0213664
Biomass_dry_mcg_m2_mean	134	NDVI	0.0193858	0.0193858	0.146173	0.000375808	0.0213664
Biomass_dry_mcg_m2_mean	134	pH_H2O	0.146173	0.0193858	0.146173	0.000375808	0.0213664
Biomass_dry_mcg_m2_mean	134	Population	0.0948305	0.0193858	0.146173	0.000375808	0.0213664
Biomass_dry_mcg_m2_mean	134	Scrub	0.235088	0.0193858	0.146173	0.000375808	0.0213664
Biomass_dry_mcg_m2_mean	134	SOCcontent	0.0358555	0.0193858	0.146173	0.000375808	0.0213664
Biomass_dry_mcg_m2_mean	134	Texture	-0.1267	0.0193858	0.146173	0.000375808	0.0213664
Biomass_dry_mcg_m2_mean	134	Woodland	0.0866959	0.0193858	0.146173	0.000375808	0.0213664
Biomass_dry_mcg_m2_mean	135	Agriculture	-0.0112317	0.0903309	0.163341	0.00815968	0.0266802
Biomass_dry_mcg_m2_mean	135	Aridity	-0.0614397	0.0903309	0.163341	0.00815968	0.0266802
Biomass_dry_mcg_m2_mean	135	Elevation	-0.099607	0.0903309	0.163341	0.00815968	0.0266802
Biomass_dry_mcg_m2_mean	135	Lat	0.269203	0.0903309	0.163341	0.00815968	0.0266802
Biomass_dry_mcg_m2_mean	135	MAP	-0.0411251	0.0903309	0.163341	0.00815968	0.0266802
Biomass_dry_mcg_m2_mean	135	MAT	-0.190477	0.0903309	0.163341	0.00815968	0.0266802
Biomass_dry_mcg_m2_mean	135	NDVI	0.0903309	0.0903309	0.163341	0.00815968	0.0266802
Biomass_dry_mcg_m2_mean	135	pH_H2O	0.163341	0.0903309	0.163341	0.00815968	0.0266802
Biomass_dry_mcg_m2_mean	135	Population	0.169853	0.0903309	0.163341	0.00815968	0.0266802
Biomass_dry_mcg_m2_mean	135	Scrub	0.184429	0.0903309	0.163341	0.00815968	0.0266802
Biomass_dry_mcg_m2_mean	135	SOCcontent	0.0731445	0.0903309	0.163341	0.00815968	0.0266802
Biomass_dry_mcg_m2_mean	135	Texture	-0.0736103	0.0903309	0.163341	0.00815968	0.0266802
Biomass_dry_mcg_m2_mean	135	Woodland	0.0120693	0.0903309	0.163341	0.00815968	0.0266802
Biomass_dry_mcg_m2_mean	136	Agriculture	0.0348633	0.0875674	0.210083	0.00766806	0.0441348
Biomass_dry_mcg_m2_mean	136	Aridity	-0.0458837	0.0875674	0.210083	0.00766806	0.0441348
Biomass_dry_mcg_m2_mean	136	Elevation	-0.0500251	0.0875674	0.210083	0.00766806	0.0441348
Biomass_dry_mcg_m2_mean	136	Lat	0.32035	0.0875674	0.210083	0.00766806	0.0441348
Biomass_dry_mcg_m2_mean	136	MAP	0.0035402	0.0875674	0.210083	0.00766806	0.0441348
Biomass_dry_mcg_m2_mean	136	MAT	-0.19826	0.0875674	0.210083	0.00766806	0.0441348
Biomass_dry_mcg_m2_mean	136	NDVI	0.0875674	0.0875674	0.210083	0.00766806	0.0441348
Biomass_dry_mcg_m2_mean	136	pH_H2O	0.210083	0.0875674	0.210083	0.00766806	0.0441348
Biomass_dry_mcg_m2_mean	136	Population	0.0554534	0.0875674	0.210083	0.00766806	0.0441348
Biomass_dry_mcg_m2_mean	136	Scrub	0.215917	0.0875674	0.210083	0.00766806	0.0441348
Biomass_dry_mcg_m2_mean	136	SOCcontent	0.0301353	0.0875674	0.210083	0.00766806	0.0441348
Biomass_dry_mcg_m2_mean	136	Texture	-0.0439964	0.0875674	0.210083	0.00766806	0.0441348
Biomass_dry_mcg_m2_mean	136	Woodland	0.030297	0.0875674	0.210083	0.00766806	0.0441348
Biomass_dry_mcg_m2_mean	137	Agriculture	0.0845186	0.0667324	0.139222	0.00445322	0.0193828
Biomass_dry_mcg_m2_mean	137	Aridity	-0.0920928	0.0667324	0.139222	0.00445322	0.0193828
Biomass_dry_mcg_m2_mean	137	Elevation	-0.0970575	0.0667324	0.139222	0.00445322	0.0193828
Biomass_dry_mcg_m2_mean	137	Lat	0.231363	0.0667324	0.139222	0.00445322	0.0193828
Biomass_dry_mcg_m2_mean	137	MAP	-0.0526936	0.0667324	0.139222	0.00445322	0.0193828
Biomass_dry_mcg_m2_mean	137	MAT	-0.141185	0.0667324	0.139222	0.00445322	0.0193828
Biomass_dry_mcg_m2_mean	137	NDVI	0.0667324	0.0667324	0.139222	0.00445322	0.0193828
Biomass_dry_mcg_m2_mean	137	pH_H2O	0.139222	0.0667324	0.139222	0.00445322	0.0193828
Biomass_dry_mcg_m2_mean	137	Population	0.0131378	0.0667324	0.139222	0.00445322	0.0193828
Biomass_dry_mcg_m2_mean	137	Scrub	0.27414	0.0667324	0.139222	0.00445322	0.0193828
Biomass_dry_mcg_m2_mean	137	SOCcontent	-0.0358664	0.0667324	0.139222	0.00445322	0.0193828
Biomass_dry_mcg_m2_mean	137	Texture	-0.246813	0.0667324	0.139222	0.00445322	0.0193828
Biomass_dry_mcg_m2_mean	137	Woodland	0.0607808	0.0667324	0.139222	0.00445322	0.0193828
Biomass_dry_mcg_m2_mean	138	Agriculture	0.0884659	0.0705915	0.207791	0.00498316	0.0431769
Biomass_dry_mcg_m2_mean	138	Aridity	-0.0232228	0.0705915	0.207791	0.00498316	0.0431769
Biomass_dry_mcg_m2_mean	138	Elevation	-0.0586727	0.0705915	0.207791	0.00498316	0.0431769
Biomass_dry_mcg_m2_mean	138	Lat	0.279905	0.0705915	0.207791	0.00498316	0.0431769
Biomass_dry_mcg_m2_mean	138	MAP	-0.0118454	0.0705915	0.207791	0.00498316	0.0431769
Biomass_dry_mcg_m2_mean	138	MAT	-0.178056	0.0705915	0.207791	0.00498316	0.0431769
Biomass_dry_mcg_m2_mean	138	NDVI	0.0705915	0.0705915	0.207791	0.00498316	0.0431769
Biomass_dry_mcg_m2_mean	138	pH_H2O	0.207791	0.0705915	0.207791	0.00498316	0.0431769
Biomass_dry_mcg_m2_mean	138	Population	0.226587	0.0705915	0.207791	0.00498316	0.0431769
Biomass_dry_mcg_m2_mean	138	Scrub	0.212209	0.0705915	0.207791	0.00498316	0.0431769
Biomass_dry_mcg_m2_mean	138	SOCcontent	0.0644112	0.0705915	0.207791	0.00498316	0.0431769
Biomass_dry_mcg_m2_mean	138	Texture	-0.0802609	0.0705915	0.207791	0.00498316	0.0431769
Biomass_dry_mcg_m2_mean	138	Woodland	0.036835	0.0705915	0.207791	0.00498316	0.0431769
Biomass_dry_mcg_m2_mean	139	Agriculture	0.110524	-0.00140583	0.140532	1.97635e-06	0.0197491
Biomass_dry_mcg_m2_mean	139	Aridity	-0.100943	-0.00140583	0.140532	1.97635e-06	0.0197491
Biomass_dry_mcg_m2_mean	139	Elevation	-0.0908648	-0.00140583	0.140532	1.97635e-06	0.0197491
Biomass_dry_mcg_m2_mean	139	Lat	0.263162	-0.00140583	0.140532	1.97635e-06	0.0197491
Biomass_dry_mcg_m2_mean	139	MAP	-0.0441457	-0.00140583	0.140532	1.97635e-06	0.0197491
Biomass_dry_mcg_m2_mean	139	MAT	-0.147753	-0.00140583	0.140532	1.97635e-06	0.0197491
Biomass_dry_mcg_m2_mean	139	NDVI	-0.00140583	-0.00140583	0.140532	1.97635e-06	0.0197491
Biomass_dry_mcg_m2_mean	139	pH_H2O	0.140532	-0.00140583	0.140532	1.97635e-06	0.0197491
Biomass_dry_mcg_m2_mean	139	Population	0.282544	-0.00140583	0.140532	1.97635e-06	0.0197491
Biomass_dry_mcg_m2_mean	139	Scrub	0.274375	-0.00140583	0.140532	1.97635e-06	0.0197491
Biomass_dry_mcg_m2_mean	139	SOCcontent	0.00332606	-0.00140583	0.140532	1.97635e-06	0.0197491
Biomass_dry_mcg_m2_mean	139	Texture	-0.136462	-0.00140583	0.140532	1.97635e-06	0.0197491
Biomass_dry_mcg_m2_mean	139	Woodland	0.068997	-0.00140583	0.140532	1.97635e-06	0.0197491
Biomass_dry_mcg_m2_mean	14	Agriculture	0.0531362	-0.0031218	0.202724	9.74564e-06	0.0410968
Biomass_dry_mcg_m2_mean	14	Aridity	-0.0677333	-0.0031218	0.202724	9.74564e-06	0.0410968
Biomass_dry_mcg_m2_mean	14	Elevation	-0.0734492	-0.0031218	0.202724	9.74564e-06	0.0410968
Biomass_dry_mcg_m2_mean	14	Lat	0.319823	-0.0031218	0.202724	9.74564e-06	0.0410968
Biomass_dry_mcg_m2_mean	14	MAP	-0.0195796	-0.0031218	0.202724	9.74564e-06	0.0410968
Biomass_dry_mcg_m2_mean	14	MAT	-0.114412	-0.0031218	0.202724	9.74564e-06	0.0410968
Biomass_dry_mcg_m2_mean	14	NDVI	-0.0031218	-0.0031218	0.202724	9.74564e-06	0.0410968
Biomass_dry_mcg_m2_mean	14	pH_H2O	0.202724	-0.0031218	0.202724	9.74564e-06	0.0410968
Biomass_dry_mcg_m2_mean	14	Population	0.0121743	-0.0031218	0.202724	9.74564e-06	0.0410968
Biomass_dry_mcg_m2_mean	14	Scrub	0.250891	-0.0031218	0.202724	9.74564e-06	0.0410968
Biomass_dry_mcg_m2_mean	14	SOCcontent	0.013643	-0.0031218	0.202724	9.74564e-06	0.0410968
Biomass_dry_mcg_m2_mean	14	Texture	-0.100457	-0.0031218	0.202724	9.74564e-06	0.0410968
Biomass_dry_mcg_m2_mean	14	Woodland	0.0644285	-0.0031218	0.202724	9.74564e-06	0.0410968
Biomass_dry_mcg_m2_mean	140	Agriculture	0.089692	-0.0592696	0.217152	0.00351289	0.047155
Biomass_dry_mcg_m2_mean	140	Aridity	-0.0431665	-0.0592696	0.217152	0.00351289	0.047155
Biomass_dry_mcg_m2_mean	140	Elevation	-0.0813942	-0.0592696	0.217152	0.00351289	0.047155
Biomass_dry_mcg_m2_mean	140	Lat	0.291699	-0.0592696	0.217152	0.00351289	0.047155
Biomass_dry_mcg_m2_mean	140	MAP	0.00307671	-0.0592696	0.217152	0.00351289	0.047155
Biomass_dry_mcg_m2_mean	140	MAT	-0.129361	-0.0592696	0.217152	0.00351289	0.047155
Biomass_dry_mcg_m2_mean	140	NDVI	-0.0592696	-0.0592696	0.217152	0.00351289	0.047155
Biomass_dry_mcg_m2_mean	140	pH_H2O	0.217152	-0.0592696	0.217152	0.00351289	0.047155
Biomass_dry_mcg_m2_mean	140	Population	0.102466	-0.0592696	0.217152	0.00351289	0.047155
Biomass_dry_mcg_m2_mean	140	Scrub	0.212291	-0.0592696	0.217152	0.00351289	0.047155
Biomass_dry_mcg_m2_mean	140	SOCcontent	0.0585222	-0.0592696	0.217152	0.00351289	0.047155
Biomass_dry_mcg_m2_mean	140	Texture	-0.105502	-0.0592696	0.217152	0.00351289	0.047155
Biomass_dry_mcg_m2_mean	140	Woodland	0.0669614	-0.0592696	0.217152	0.00351289	0.047155
Biomass_dry_mcg_m2_mean	141	Agriculture	0.111392	-0.00115493	0.219887	1.33387e-06	0.0483503
Biomass_dry_mcg_m2_mean	141	Aridity	-0.0955322	-0.00115493	0.219887	1.33387e-06	0.0483503
Biomass_dry_mcg_m2_mean	141	Elevation	-0.10454	-0.00115493	0.219887	1.33387e-06	0.0483503
Biomass_dry_mcg_m2_mean	141	Lat	0.270343	-0.00115493	0.219887	1.33387e-06	0.0483503
Biomass_dry_mcg_m2_mean	141	MAP	-0.0413968	-0.00115493	0.219887	1.33387e-06	0.0483503
Biomass_dry_mcg_m2_mean	141	MAT	-0.138829	-0.00115493	0.219887	1.33387e-06	0.0483503
Biomass_dry_mcg_m2_mean	141	NDVI	-0.00115493	-0.00115493	0.219887	1.33387e-06	0.0483503
Biomass_dry_mcg_m2_mean	141	pH_H2O	0.219887	-0.00115493	0.219887	1.33387e-06	0.0483503
Biomass_dry_mcg_m2_mean	141	Population	0.151672	-0.00115493	0.219887	1.33387e-06	0.0483503
Biomass_dry_mcg_m2_mean	141	Scrub	0.284911	-0.00115493	0.219887	1.33387e-06	0.0483503
Biomass_dry_mcg_m2_mean	141	SOCcontent	0.0560277	-0.00115493	0.219887	1.33387e-06	0.0483503
Biomass_dry_mcg_m2_mean	141	Texture	-0.129612	-0.00115493	0.219887	1.33387e-06	0.0483503
Biomass_dry_mcg_m2_mean	141	Woodland	0.12752	-0.00115493	0.219887	1.33387e-06	0.0483503
Biomass_dry_mcg_m2_mean	142	Agriculture	0.172127	0.033555	0.0767568	0.00112594	0.00589161
Biomass_dry_mcg_m2_mean	142	Aridity	-0.0385783	0.033555	0.0767568	0.00112594	0.00589161
Biomass_dry_mcg_m2_mean	142	Elevation	-0.0809552	0.033555	0.0767568	0.00112594	0.00589161
Biomass_dry_mcg_m2_mean	142	Lat	0.220357	0.033555	0.0767568	0.00112594	0.00589161
Biomass_dry_mcg_m2_mean	142	MAP	-0.0171305	0.033555	0.0767568	0.00112594	0.00589161
Biomass_dry_mcg_m2_mean	142	MAT	-0.259635	0.033555	0.0767568	0.00112594	0.00589161
Biomass_dry_mcg_m2_mean	142	NDVI	0.033555	0.033555	0.0767568	0.00112594	0.00589161
Biomass_dry_mcg_m2_mean	142	pH_H2O	0.0767568	0.033555	0.0767568	0.00112594	0.00589161
Biomass_dry_mcg_m2_mean	142	Population	0.325808	0.033555	0.0767568	0.00112594	0.00589161
Biomass_dry_mcg_m2_mean	142	Scrub	0.300471	0.033555	0.0767568	0.00112594	0.00589161
Biomass_dry_mcg_m2_mean	142	SOCcontent	-0.034704	0.033555	0.0767568	0.00112594	0.00589161
Biomass_dry_mcg_m2_mean	142	Texture	-0.10592	0.033555	0.0767568	0.00112594	0.00589161
Biomass_dry_mcg_m2_mean	142	Woodland	0.104032	0.033555	0.0767568	0.00112594	0.00589161
Biomass_dry_mcg_m2_mean	143	Agriculture	0.148279	0.0375233	0.184359	0.001408	0.0339881
Biomass_dry_mcg_m2_mean	143	Aridity	-0.099145	0.0375233	0.184359	0.001408	0.0339881
Biomass_dry_mcg_m2_mean	143	Elevation	-0.0734672	0.0375233	0.184359	0.001408	0.0339881
Biomass_dry_mcg_m2_mean	143	Lat	0.307937	0.0375233	0.184359	0.001408	0.0339881
Biomass_dry_mcg_m2_mean	143	MAP	-0.0606305	0.0375233	0.184359	0.001408	0.0339881
Biomass_dry_mcg_m2_mean	143	MAT	-0.128054	0.0375233	0.184359	0.001408	0.0339881
Biomass_dry_mcg_m2_mean	143	NDVI	0.0375233	0.0375233	0.184359	0.001408	0.0339881
Biomass_dry_mcg_m2_mean	143	pH_H2O	0.184359	0.0375233	0.184359	0.001408	0.0339881
Biomass_dry_mcg_m2_mean	143	Population	0.0363609	0.0375233	0.184359	0.001408	0.0339881
Biomass_dry_mcg_m2_mean	143	Scrub	0.293073	0.0375233	0.184359	0.001408	0.0339881
Biomass_dry_mcg_m2_mean	143	SOCcontent	0.00828683	0.0375233	0.184359	0.001408	0.0339881
Biomass_dry_mcg_m2_mean	143	Texture	-0.0957663	0.0375233	0.184359	0.001408	0.0339881
Biomass_dry_mcg_m2_mean	143	Woodland	0.0791693	0.0375233	0.184359	0.001408	0.0339881
Biomass_dry_mcg_m2_mean	144	Agriculture	0.0857599	0.0823715	0.231827	0.00678506	0.0537439
Biomass_dry_mcg_m2_mean	144	Aridity	-0.0714303	0.0823715	0.231827	0.00678506	0.0537439
Biomass_dry_mcg_m2_mean	144	Elevation	-0.0995314	0.0823715	0.231827	0.00678506	0.0537439
Biomass_dry_mcg_m2_mean	144	Lat	0.258476	0.0823715	0.231827	0.00678506	0.0537439
Biomass_dry_mcg_m2_mean	144	MAP	-0.0456376	0.0823715	0.231827	0.00678506	0.0537439
Biomass_dry_mcg_m2_mean	144	MAT	-0.169652	0.0823715	0.231827	0.00678506	0.0537439
Biomass_dry_mcg_m2_mean	144	NDVI	0.0823715	0.0823715	0.231827	0.00678506	0.0537439
Biomass_dry_mcg_m2_mean	144	pH_H2O	0.231827	0.0823715	0.231827	0.00678506	0.0537439
Biomass_dry_mcg_m2_mean	144	Population	0.191735	0.0823715	0.231827	0.00678506	0.0537439
Biomass_dry_mcg_m2_mean	144	Scrub	0.199329	0.0823715	0.231827	0.00678506	0.0537439
Biomass_dry_mcg_m2_mean	144	SOCcontent	0.0768451	0.0823715	0.231827	0.00678506	0.0537439
Biomass_dry_mcg_m2_mean	144	Texture	-0.104604	0.0823715	0.231827	0.00678506	0.0537439
Biomass_dry_mcg_m2_mean	144	Woodland	0.075281	0.0823715	0.231827	0.00678506	0.0537439
Biomass_dry_mcg_m2_mean	145	Agriculture	0.08861	0.0576022	0.193866	0.00331801	0.0375841
Biomass_dry_mcg_m2_mean	145	Aridity	-0.0738861	0.0576022	0.193866	0.00331801	0.0375841
Biomass_dry_mcg_m2_mean	145	Elevation	-0.0778352	0.0576022	0.193866	0.00331801	0.0375841
Biomass_dry_mcg_m2_mean	145	Lat	0.295376	0.0576022	0.193866	0.00331801	0.0375841
Biomass_dry_mcg_m2_mean	145	MAP	-0.0355216	0.0576022	0.193866	0.00331801	0.0375841
Biomass_dry_mcg_m2_mean	145	MAT	-0.182726	0.0576022	0.193866	0.00331801	0.0375841
Biomass_dry_mcg_m2_mean	145	NDVI	0.0576022	0.0576022	0.193866	0.00331801	0.0375841
Biomass_dry_mcg_m2_mean	145	pH_H2O	0.193866	0.0576022	0.193866	0.00331801	0.0375841
Biomass_dry_mcg_m2_mean	145	Population	0.206389	0.0576022	0.193866	0.00331801	0.0375841
Biomass_dry_mcg_m2_mean	145	Scrub	0.235452	0.0576022	0.193866	0.00331801	0.0375841
Biomass_dry_mcg_m2_mean	145	SOCcontent	0.0609002	0.0576022	0.193866	0.00331801	0.0375841
Biomass_dry_mcg_m2_mean	145	Texture	-0.040504	0.0576022	0.193866	0.00331801	0.0375841
Biomass_dry_mcg_m2_mean	145	Woodland	0.0675764	0.0576022	0.193866	0.00331801	0.0375841
Biomass_dry_mcg_m2_mean	146	Agriculture	0.141525	-0.0273157	0.127594	0.000746149	0.0162803
Biomass_dry_mcg_m2_mean	146	Aridity	-0.0784396	-0.0273157	0.127594	0.000746149	0.0162803
Biomass_dry_mcg_m2_mean	146	Elevation	-0.0950716	-0.0273157	0.127594	0.000746149	0.0162803
Biomass_dry_mcg_m2_mean	146	Lat	0.278579	-0.0273157	0.127594	0.000746149	0.0162803
Biomass_dry_mcg_m2_mean	146	MAP	-0.0760213	-0.0273157	0.127594	0.000746149	0.0162803
Biomass_dry_mcg_m2_mean	146	MAT	-0.12212	-0.0273157	0.127594	0.000746149	0.0162803
Biomass_dry_mcg_m2_mean	146	NDVI	-0.0273157	-0.0273157	0.127594	0.000746149	0.0162803
Biomass_dry_mcg_m2_mean	146	pH_H2O	0.127594	-0.0273157	0.127594	0.000746149	0.0162803
Biomass_dry_mcg_m2_mean	146	Population	0.180258	-0.0273157	0.127594	0.000746149	0.0162803
Biomass_dry_mcg_m2_mean	146	Scrub	0.280074	-0.0273157	0.127594	0.000746149	0.0162803
Biomass_dry_mcg_m2_mean	146	SOCcontent	0.0161624	-0.0273157	0.127594	0.000746149	0.0162803
Biomass_dry_mcg_m2_mean	146	Texture	-0.108639	-0.0273157	0.127594	0.000746149	0.0162803
Biomass_dry_mcg_m2_mean	146	Woodland	0.114534	-0.0273157	0.127594	0.000746149	0.0162803
Biomass_dry_mcg_m2_mean	147	Agriculture	0.0727188	0.0614439	0.095414	0.00377536	0.00910383
Biomass_dry_mcg_m2_mean	147	Aridity	-0.0455606	0.0614439	0.095414	0.00377536	0.00910383
Biomass_dry_mcg_m2_mean	147	Elevation	-0.0982957	0.0614439	0.095414	0.00377536	0.00910383
Biomass_dry_mcg_m2_mean	147	Lat	0.246382	0.0614439	0.095414	0.00377536	0.00910383
Biomass_dry_mcg_m2_mean	147	MAP	-0.0826863	0.0614439	0.095414	0.00377536	0.00910383
Biomass_dry_mcg_m2_mean	147	MAT	-0.121392	0.0614439	0.095414	0.00377536	0.00910383
Biomass_dry_mcg_m2_mean	147	NDVI	0.0614439	0.0614439	0.095414	0.00377536	0.00910383
Biomass_dry_mcg_m2_mean	147	pH_H2O	0.095414	0.0614439	0.095414	0.00377536	0.00910383
Biomass_dry_mcg_m2_mean	147	Population	-0.00796408	0.0614439	0.095414	0.00377536	0.00910383
Biomass_dry_mcg_m2_mean	147	Scrub	0.279857	0.0614439	0.095414	0.00377536	0.00910383
Biomass_dry_mcg_m2_mean	147	SOCcontent	-0.0013047	0.0614439	0.095414	0.00377536	0.00910383
Biomass_dry_mcg_m2_mean	147	Texture	-0.156995	0.0614439	0.095414	0.00377536	0.00910383
Biomass_dry_mcg_m2_mean	147	Woodland	0.0334318	0.0614439	0.095414	0.00377536	0.00910383
Biomass_dry_mcg_m2_mean	148	Agriculture	0.113655	-0.00689772	0.0616968	4.75785e-05	0.00380649
Biomass_dry_mcg_m2_mean	148	Aridity	-0.0518905	-0.00689772	0.0616968	4.75785e-05	0.00380649
Biomass_dry_mcg_m2_mean	148	Elevation	-0.0607841	-0.00689772	0.0616968	4.75785e-05	0.00380649
Biomass_dry_mcg_m2_mean	148	Lat	0.260672	-0.00689772	0.0616968	4.75785e-05	0.00380649
Biomass_dry_mcg_m2_mean	148	MAP	-0.0446619	-0.00689772	0.0616968	4.75785e-05	0.00380649
Biomass_dry_mcg_m2_mean	148	MAT	-0.181317	-0.00689772	0.0616968	4.75785e-05	0.00380649
Biomass_dry_mcg_m2_mean	148	NDVI	-0.00689772	-0.00689772	0.0616968	4.75785e-05	0.00380649
Biomass_dry_mcg_m2_mean	148	pH_H2O	0.0616968	-0.00689772	0.0616968	4.75785e-05	0.00380649
Biomass_dry_mcg_m2_mean	148	Population	0.109108	-0.00689772	0.0616968	4.75785e-05	0.00380649
Biomass_dry_mcg_m2_mean	148	Scrub	0.149431	-0.00689772	0.0616968	4.75785e-05	0.00380649
Biomass_dry_mcg_m2_mean	148	SOCcontent	-0.0161593	-0.00689772	0.0616968	4.75785e-05	0.00380649
Biomass_dry_mcg_m2_mean	148	Texture	-0.118319	-0.00689772	0.0616968	4.75785e-05	0.00380649
Biomass_dry_mcg_m2_mean	148	Woodland	0.0381024	-0.00689772	0.0616968	4.75785e-05	0.00380649
Biomass_dry_mcg_m2_mean	149	Agriculture	0.138091	-0.0438813	0.104491	0.00192557	0.0109183
Biomass_dry_mcg_m2_mean	149	Aridity	0.0124248	-0.0438813	0.104491	0.00192557	0.0109183
Biomass_dry_mcg_m2_mean	149	Elevation	-0.0892283	-0.0438813	0.104491	0.00192557	0.0109183
Biomass_dry_mcg_m2_mean	149	Lat	0.208499	-0.0438813	0.104491	0.00192557	0.0109183
Biomass_dry_mcg_m2_mean	149	MAP	0.0161066	-0.0438813	0.104491	0.00192557	0.0109183
Biomass_dry_mcg_m2_mean	149	MAT	-0.179265	-0.0438813	0.104491	0.00192557	0.0109183
Biomass_dry_mcg_m2_mean	149	NDVI	-0.0438813	-0.0438813	0.104491	0.00192557	0.0109183
Biomass_dry_mcg_m2_mean	149	pH_H2O	0.104491	-0.0438813	0.104491	0.00192557	0.0109183
Biomass_dry_mcg_m2_mean	149	Population	0.0746784	-0.0438813	0.104491	0.00192557	0.0109183
Biomass_dry_mcg_m2_mean	149	Scrub	0.296263	-0.0438813	0.104491	0.00192557	0.0109183
Biomass_dry_mcg_m2_mean	149	SOCcontent	-0.0411199	-0.0438813	0.104491	0.00192557	0.0109183
Biomass_dry_mcg_m2_mean	149	Texture	-0.205132	-0.0438813	0.104491	0.00192557	0.0109183
Biomass_dry_mcg_m2_mean	149	Woodland	0.047216	-0.0438813	0.104491	0.00192557	0.0109183
Biomass_dry_mcg_m2_mean	15	Agriculture	0.100739	0.0540067	0.165064	0.00291672	0.0272461
Biomass_dry_mcg_m2_mean	15	Aridity	-0.0795619	0.0540067	0.165064	0.00291672	0.0272461
Biomass_dry_mcg_m2_mean	15	Elevation	-0.0818164	0.0540067	0.165064	0.00291672	0.0272461
Biomass_dry_mcg_m2_mean	15	Lat	0.312441	0.0540067	0.165064	0.00291672	0.0272461
Biomass_dry_mcg_m2_mean	15	MAP	-0.0578072	0.0540067	0.165064	0.00291672	0.0272461
Biomass_dry_mcg_m2_mean	15	MAT	-0.163629	0.0540067	0.165064	0.00291672	0.0272461
Biomass_dry_mcg_m2_mean	15	NDVI	0.0540067	0.0540067	0.165064	0.00291672	0.0272461
Biomass_dry_mcg_m2_mean	15	pH_H2O	0.165064	0.0540067	0.165064	0.00291672	0.0272461
Biomass_dry_mcg_m2_mean	15	Population	0.172712	0.0540067	0.165064	0.00291672	0.0272461
Biomass_dry_mcg_m2_mean	15	Scrub	0.305013	0.0540067	0.165064	0.00291672	0.0272461
Biomass_dry_mcg_m2_mean	15	SOCcontent	0.0366118	0.0540067	0.165064	0.00291672	0.0272461
Biomass_dry_mcg_m2_mean	15	Texture	-0.0216859	0.0540067	0.165064	0.00291672	0.0272461
Biomass_dry_mcg_m2_mean	15	Woodland	0.0862757	0.0540067	0.165064	0.00291672	0.0272461
Biomass_dry_mcg_m2_mean	150	Agriculture	0.0571602	0.0108908	0.189623	0.00011861	0.0359567
Biomass_dry_mcg_m2_mean	150	Aridity	-0.102213	0.0108908	0.189623	0.00011861	0.0359567
Biomass_dry_mcg_m2_mean	150	Elevation	-0.12061	0.0108908	0.189623	0.00011861	0.0359567
Biomass_dry_mcg_m2_mean	150	Lat	0.292655	0.0108908	0.189623	0.00011861	0.0359567
Biomass_dry_mcg_m2_mean	150	MAP	-0.0566369	0.0108908	0.189623	0.00011861	0.0359567
Biomass_dry_mcg_m2_mean	150	MAT	-0.137875	0.0108908	0.189623	0.00011861	0.0359567
Biomass_dry_mcg_m2_mean	150	NDVI	0.0108908	0.0108908	0.189623	0.00011861	0.0359567
Biomass_dry_mcg_m2_mean	150	pH_H2O	0.189623	0.0108908	0.189623	0.00011861	0.0359567
Biomass_dry_mcg_m2_mean	150	Population	0.108135	0.0108908	0.189623	0.00011861	0.0359567
Biomass_dry_mcg_m2_mean	150	Scrub	0.223891	0.0108908	0.189623	0.00011861	0.0359567
Biomass_dry_mcg_m2_mean	150	SOCcontent	0.0107564	0.0108908	0.189623	0.00011861	0.0359567
Biomass_dry_mcg_m2_mean	150	Texture	-0.104716	0.0108908	0.189623	0.00011861	0.0359567
Biomass_dry_mcg_m2_mean	150	Woodland	0.0791244	0.0108908	0.189623	0.00011861	0.0359567
Biomass_dry_mcg_m2_mean	151	Agriculture	0.0250204	0.0370114	0.0507587	0.00136985	0.00257644
Biomass_dry_mcg_m2_mean	151	Aridity	-0.00236966	0.0370114	0.0507587	0.00136985	0.00257644
Biomass_dry_mcg_m2_mean	151	Elevation	-0.0823753	0.0370114	0.0507587	0.00136985	0.00257644
Biomass_dry_mcg_m2_mean	151	Lat	0.221327	0.0370114	0.0507587	0.00136985	0.00257644
Biomass_dry_mcg_m2_mean	151	MAP	-0.018658	0.0370114	0.0507587	0.00136985	0.00257644
Biomass_dry_mcg_m2_mean	151	MAT	-0.181854	0.0370114	0.0507587	0.00136985	0.00257644
Biomass_dry_mcg_m2_mean	151	NDVI	0.0370114	0.0370114	0.0507587	0.00136985	0.00257644
Biomass_dry_mcg_m2_mean	151	pH_H2O	0.0507587	0.0370114	0.0507587	0.00136985	0.00257644
Biomass_dry_mcg_m2_mean	151	Population	0.14215	0.0370114	0.0507587	0.00136985	0.00257644
Biomass_dry_mcg_m2_mean	151	Scrub	0.28579	0.0370114	0.0507587	0.00136985	0.00257644
Biomass_dry_mcg_m2_mean	151	SOCcontent	0.016892	0.0370114	0.0507587	0.00136985	0.00257644
Biomass_dry_mcg_m2_mean	151	Texture	-0.165508	0.0370114	0.0507587	0.00136985	0.00257644
Biomass_dry_mcg_m2_mean	151	Woodland	0.00832084	0.0370114	0.0507587	0.00136985	0.00257644
Biomass_dry_mcg_m2_mean	152	Agriculture	0.0828428	0.0600255	0.0995083	0.00360306	0.00990191
Biomass_dry_mcg_m2_mean	152	Aridity	-0.048036	0.0600255	0.0995083	0.00360306	0.00990191
Biomass_dry_mcg_m2_mean	152	Elevation	-0.106362	0.0600255	0.0995083	0.00360306	0.00990191
Biomass_dry_mcg_m2_mean	152	Lat	0.259493	0.0600255	0.0995083	0.00360306	0.00990191
Biomass_dry_mcg_m2_mean	152	MAP	-0.092013	0.0600255	0.0995083	0.00360306	0.00990191
Biomass_dry_mcg_m2_mean	152	MAT	-0.120459	0.0600255	0.0995083	0.00360306	0.00990191
Biomass_dry_mcg_m2_mean	152	NDVI	0.0600255	0.0600255	0.0995083	0.00360306	0.00990191
Biomass_dry_mcg_m2_mean	152	pH_H2O	0.0995083	0.0600255	0.0995083	0.00360306	0.00990191
Biomass_dry_mcg_m2_mean	152	Population	0.0685379	0.0600255	0.0995083	0.00360306	0.00990191
Biomass_dry_mcg_m2_mean	152	Scrub	0.27928	0.0600255	0.0995083	0.00360306	0.00990191
Biomass_dry_mcg_m2_mean	152	SOCcontent	-0.0110665	0.0600255	0.0995083	0.00360306	0.00990191
Biomass_dry_mcg_m2_mean	152	Texture	-0.118817	0.0600255	0.0995083	0.00360306	0.00990191
Biomass_dry_mcg_m2_mean	152	Woodland	0.0235079	0.0600255	0.0995083	0.00360306	0.00990191
Biomass_dry_mcg_m2_mean	153	Agriculture	0.133648	0.0214044	0.223995	0.00045815	0.0501738
Biomass_dry_mcg_m2_mean	153	Aridity	-0.0152928	0.0214044	0.223995	0.00045815	0.0501738
Biomass_dry_mcg_m2_mean	153	Elevation	-0.0528105	0.0214044	0.223995	0.00045815	0.0501738
Biomass_dry_mcg_m2_mean	153	Lat	0.325182	0.0214044	0.223995	0.00045815	0.0501738
Biomass_dry_mcg_m2_mean	153	MAP	0.0210039	0.0214044	0.223995	0.00045815	0.0501738
Biomass_dry_mcg_m2_mean	153	MAT	-0.177465	0.0214044	0.223995	0.00045815	0.0501738
Biomass_dry_mcg_m2_mean	153	NDVI	0.0214044	0.0214044	0.223995	0.00045815	0.0501738
Biomass_dry_mcg_m2_mean	153	pH_H2O	0.223995	0.0214044	0.223995	0.00045815	0.0501738
Biomass_dry_mcg_m2_mean	153	Population	0.175545	0.0214044	0.223995	0.00045815	0.0501738
Biomass_dry_mcg_m2_mean	153	Scrub	0.262487	0.0214044	0.223995	0.00045815	0.0501738
Biomass_dry_mcg_m2_mean	153	SOCcontent	0.0246999	0.0214044	0.223995	0.00045815	0.0501738
Biomass_dry_mcg_m2_mean	153	Texture	-0.045968	0.0214044	0.223995	0.00045815	0.0501738
Biomass_dry_mcg_m2_mean	153	Woodland	0.0687431	0.0214044	0.223995	0.00045815	0.0501738
Biomass_dry_mcg_m2_mean	154	Agriculture	0.136346	0.0260593	0.131407	0.000679085	0.0172679
Biomass_dry_mcg_m2_mean	154	Aridity	-0.129145	0.0260593	0.131407	0.000679085	0.0172679
Biomass_dry_mcg_m2_mean	154	Elevation	-0.092909	0.0260593	0.131407	0.000679085	0.0172679
Biomass_dry_mcg_m2_mean	154	Lat	0.308036	0.0260593	0.131407	0.000679085	0.0172679
Biomass_dry_mcg_m2_mean	154	MAP	-0.129997	0.0260593	0.131407	0.000679085	0.0172679
Biomass_dry_mcg_m2_mean	154	MAT	-0.0784045	0.0260593	0.131407	0.000679085	0.0172679
Biomass_dry_mcg_m2_mean	154	NDVI	0.0260593	0.0260593	0.131407	0.000679085	0.0172679
Biomass_dry_mcg_m2_mean	154	pH_H2O	0.131407	0.0260593	0.131407	0.000679085	0.0172679
Biomass_dry_mcg_m2_mean	154	Population	0.130586	0.0260593	0.131407	0.000679085	0.0172679
Biomass_dry_mcg_m2_mean	154	Scrub	0.314159	0.0260593	0.131407	0.000679085	0.0172679
Biomass_dry_mcg_m2_mean	154	SOCcontent	0.0106574	0.0260593	0.131407	0.000679085	0.0172679
Biomass_dry_mcg_m2_mean	154	Texture	-0.0675975	0.0260593	0.131407	0.000679085	0.0172679
Biomass_dry_mcg_m2_mean	154	Woodland	0.118776	0.0260593	0.131407	0.000679085	0.0172679
Biomass_dry_mcg_m2_mean	155	Agriculture	0.153024	-0.0450454	0.170755	0.00202908	0.0291572
Biomass_dry_mcg_m2_mean	155	Aridity	-0.0655725	-0.0450454	0.170755	0.00202908	0.0291572
Biomass_dry_mcg_m2_mean	155	Elevation	-0.0896324	-0.0450454	0.170755	0.00202908	0.0291572
Biomass_dry_mcg_m2_mean	155	Lat	0.270779	-0.0450454	0.170755	0.00202908	0.0291572
Biomass_dry_mcg_m2_mean	155	MAP	0.0183608	-0.0450454	0.170755	0.00202908	0.0291572
Biomass_dry_mcg_m2_mean	155	MAT	-0.21309	-0.0450454	0.170755	0.00202908	0.0291572
Biomass_dry_mcg_m2_mean	155	NDVI	-0.0450454	-0.0450454	0.170755	0.00202908	0.0291572
Biomass_dry_mcg_m2_mean	155	pH_H2O	0.170755	-0.0450454	0.170755	0.00202908	0.0291572
Biomass_dry_mcg_m2_mean	155	Population	0.315829	-0.0450454	0.170755	0.00202908	0.0291572
Biomass_dry_mcg_m2_mean	155	Scrub	0.240786	-0.0450454	0.170755	0.00202908	0.0291572
Biomass_dry_mcg_m2_mean	155	SOCcontent	-0.0291323	-0.0450454	0.170755	0.00202908	0.0291572
Biomass_dry_mcg_m2_mean	155	Texture	-0.13312	-0.0450454	0.170755	0.00202908	0.0291572
Biomass_dry_mcg_m2_mean	155	Woodland	0.0991804	-0.0450454	0.170755	0.00202908	0.0291572
Biomass_dry_mcg_m2_mean	156	Agriculture	0.105845	0.0384292	0.151402	0.00147681	0.0229226
Biomass_dry_mcg_m2_mean	156	Aridity	-0.0931624	0.0384292	0.151402	0.00147681	0.0229226
Biomass_dry_mcg_m2_mean	156	Elevation	-0.110255	0.0384292	0.151402	0.00147681	0.0229226
Biomass_dry_mcg_m2_mean	156	Lat	0.26184	0.0384292	0.151402	0.00147681	0.0229226
Biomass_dry_mcg_m2_mean	156	MAP	-0.11307	0.0384292	0.151402	0.00147681	0.0229226
Biomass_dry_mcg_m2_mean	156	MAT	-0.0769302	0.0384292	0.151402	0.00147681	0.0229226
Biomass_dry_mcg_m2_mean	156	NDVI	0.0384292	0.0384292	0.151402	0.00147681	0.0229226
Biomass_dry_mcg_m2_mean	156	pH_H2O	0.151402	0.0384292	0.151402	0.00147681	0.0229226
Biomass_dry_mcg_m2_mean	156	Population	0.155761	0.0384292	0.151402	0.00147681	0.0229226
Biomass_dry_mcg_m2_mean	156	Scrub	0.317519	0.0384292	0.151402	0.00147681	0.0229226
Biomass_dry_mcg_m2_mean	156	SOCcontent	0.050011	0.0384292	0.151402	0.00147681	0.0229226
Biomass_dry_mcg_m2_mean	156	Texture	-0.136822	0.0384292	0.151402	0.00147681	0.0229226
Biomass_dry_mcg_m2_mean	156	Woodland	0.134539	0.0384292	0.151402	0.00147681	0.0229226
Biomass_dry_mcg_m2_mean	157	Agriculture	0.170144	-0.0186721	0.169181	0.000348649	0.0286221
Biomass_dry_mcg_m2_mean	157	Aridity	-0.0652105	-0.0186721	0.169181	0.000348649	0.0286221
Biomass_dry_mcg_m2_mean	157	Elevation	-0.100963	-0.0186721	0.169181	0.000348649	0.0286221
Biomass_dry_mcg_m2_mean	157	Lat	0.249957	-0.0186721	0.169181	0.000348649	0.0286221
Biomass_dry_mcg_m2_mean	157	MAP	-0.00932301	-0.0186721	0.169181	0.000348649	0.0286221
Biomass_dry_mcg_m2_mean	157	MAT	-0.221334	-0.0186721	0.169181	0.000348649	0.0286221
Biomass_dry_mcg_m2_mean	157	NDVI	-0.0186721	-0.0186721	0.169181	0.000348649	0.0286221
Biomass_dry_mcg_m2_mean	157	pH_H2O	0.169181	-0.0186721	0.169181	0.000348649	0.0286221
Biomass_dry_mcg_m2_mean	157	Population	0.0766545	-0.0186721	0.169181	0.000348649	0.0286221
Biomass_dry_mcg_m2_mean	157	Scrub	0.139242	-0.0186721	0.169181	0.000348649	0.0286221
Biomass_dry_mcg_m2_mean	157	SOCcontent	-0.0810601	-0.0186721	0.169181	0.000348649	0.0286221
Biomass_dry_mcg_m2_mean	157	Texture	-0.130021	-0.0186721	0.169181	0.000348649	0.0286221
Biomass_dry_mcg_m2_mean	157	Woodland	0.0763873	-0.0186721	0.169181	0.000348649	0.0286221
Biomass_dry_mcg_m2_mean	158	Agriculture	0.110629	0.0470427	0.0990245	0.00221302	0.00980585
Biomass_dry_mcg_m2_mean	158	Aridity	-0.125768	0.0470427	0.0990245	0.00221302	0.00980585
Biomass_dry_mcg_m2_mean	158	Elevation	-0.0901674	0.0470427	0.0990245	0.00221302	0.00980585
Biomass_dry_mcg_m2_mean	158	Lat	0.282895	0.0470427	0.0990245	0.00221302	0.00980585
Biomass_dry_mcg_m2_mean	158	MAP	-0.108398	0.0470427	0.0990245	0.00221302	0.00980585
Biomass_dry_mcg_m2_mean	158	MAT	-0.106739	0.0470427	0.0990245	0.00221302	0.00980585
Biomass_dry_mcg_m2_mean	158	NDVI	0.0470427	0.0470427	0.0990245	0.00221302	0.00980585
Biomass_dry_mcg_m2_mean	158	pH_H2O	0.0990245	0.0470427	0.0990245	0.00221302	0.00980585
Biomass_dry_mcg_m2_mean	158	Population	0.20141	0.0470427	0.0990245	0.00221302	0.00980585
Biomass_dry_mcg_m2_mean	158	Scrub	0.308886	0.0470427	0.0990245	0.00221302	0.00980585
Biomass_dry_mcg_m2_mean	158	SOCcontent	-0.02034	0.0470427	0.0990245	0.00221302	0.00980585
Biomass_dry_mcg_m2_mean	158	Texture	-0.0697526	0.0470427	0.0990245	0.00221302	0.00980585
Biomass_dry_mcg_m2_mean	158	Woodland	0.0807173	0.0470427	0.0990245	0.00221302	0.00980585
Biomass_dry_mcg_m2_mean	159	Agriculture	-0.00135554	0.0159205	0.0967987	0.000253461	0.00936999
Biomass_dry_mcg_m2_mean	159	Aridity	-0.0431881	0.0159205	0.0967987	0.000253461	0.00936999
Biomass_dry_mcg_m2_mean	159	Elevation	-0.0824287	0.0159205	0.0967987	0.000253461	0.00936999
Biomass_dry_mcg_m2_mean	159	Lat	0.250235	0.0159205	0.0967987	0.000253461	0.00936999
Biomass_dry_mcg_m2_mean	159	MAP	-0.0380799	0.0159205	0.0967987	0.000253461	0.00936999
Biomass_dry_mcg_m2_mean	159	MAT	-0.13872	0.0159205	0.0967987	0.000253461	0.00936999
Biomass_dry_mcg_m2_mean	159	NDVI	0.0159205	0.0159205	0.0967987	0.000253461	0.00936999
Biomass_dry_mcg_m2_mean	159	pH_H2O	0.0967987	0.0159205	0.0967987	0.000253461	0.00936999
Biomass_dry_mcg_m2_mean	159	Population	0.0318601	0.0159205	0.0967987	0.000253461	0.00936999
Biomass_dry_mcg_m2_mean	159	Scrub	0.151593	0.0159205	0.0967987	0.000253461	0.00936999
Biomass_dry_mcg_m2_mean	159	SOCcontent	0.0311214	0.0159205	0.0967987	0.000253461	0.00936999
Biomass_dry_mcg_m2_mean	159	Texture	-0.144716	0.0159205	0.0967987	0.000253461	0.00936999
Biomass_dry_mcg_m2_mean	159	Woodland	-0.0418468	0.0159205	0.0967987	0.000253461	0.00936999
Biomass_dry_mcg_m2_mean	16	Agriculture	0.0951369	0.116581	0.0631514	0.0135911	0.0039881
Biomass_dry_mcg_m2_mean	16	Aridity	-0.0177572	0.116581	0.0631514	0.0135911	0.0039881
Biomass_dry_mcg_m2_mean	16	Elevation	-0.0301669	0.116581	0.0631514	0.0135911	0.0039881
Biomass_dry_mcg_m2_mean	16	Lat	0.257624	0.116581	0.0631514	0.0135911	0.0039881
Biomass_dry_mcg_m2_mean	16	MAP	-0.039816	0.116581	0.0631514	0.0135911	0.0039881
Biomass_dry_mcg_m2_mean	16	MAT	-0.22124	0.116581	0.0631514	0.0135911	0.0039881
Biomass_dry_mcg_m2_mean	16	NDVI	0.116581	0.116581	0.0631514	0.0135911	0.0039881
Biomass_dry_mcg_m2_mean	16	pH_H2O	0.0631514	0.116581	0.0631514	0.0135911	0.0039881
Biomass_dry_mcg_m2_mean	16	Population	-0.000877543	0.116581	0.0631514	0.0135911	0.0039881
Biomass_dry_mcg_m2_mean	16	Scrub	0.287646	0.116581	0.0631514	0.0135911	0.0039881
Biomass_dry_mcg_m2_mean	16	SOCcontent	0.0520333	0.116581	0.0631514	0.0135911	0.0039881
Biomass_dry_mcg_m2_mean	16	Texture	-0.0551024	0.116581	0.0631514	0.0135911	0.0039881
Biomass_dry_mcg_m2_mean	16	Woodland	0.0582868	0.116581	0.0631514	0.0135911	0.0039881
Biomass_dry_mcg_m2_mean	160	Agriculture	0.0570281	-0.017401	0.139878	0.000302794	0.0195658
Biomass_dry_mcg_m2_mean	160	Aridity	-0.0591665	-0.017401	0.139878	0.000302794	0.0195658
Biomass_dry_mcg_m2_mean	160	Elevation	-0.121189	-0.017401	0.139878	0.000302794	0.0195658
Biomass_dry_mcg_m2_mean	160	Lat	0.262082	-0.017401	0.139878	0.000302794	0.0195658
Biomass_dry_mcg_m2_mean	160	MAP	-0.0624875	-0.017401	0.139878	0.000302794	0.0195658
Biomass_dry_mcg_m2_mean	160	MAT	-0.141819	-0.017401	0.139878	0.000302794	0.0195658
Biomass_dry_mcg_m2_mean	160	NDVI	-0.017401	-0.017401	0.139878	0.000302794	0.0195658
Biomass_dry_mcg_m2_mean	160	pH_H2O	0.139878	-0.017401	0.139878	0.000302794	0.0195658
Biomass_dry_mcg_m2_mean	160	Population	0.124978	-0.017401	0.139878	0.000302794	0.0195658
Biomass_dry_mcg_m2_mean	160	Scrub	0.186021	-0.017401	0.139878	0.000302794	0.0195658
Biomass_dry_mcg_m2_mean	160	SOCcontent	0.0345832	-0.017401	0.139878	0.000302794	0.0195658
Biomass_dry_mcg_m2_mean	160	Texture	-0.105609	-0.017401	0.139878	0.000302794	0.0195658
Biomass_dry_mcg_m2_mean	160	Woodland	0.063034	-0.017401	0.139878	0.000302794	0.0195658
Biomass_dry_mcg_m2_mean	161	Agriculture	0.0764687	0.133004	0.10368	0.01769	0.0107496
Biomass_dry_mcg_m2_mean	161	Aridity	-0.0458396	0.133004	0.10368	0.01769	0.0107496
Biomass_dry_mcg_m2_mean	161	Elevation	-0.0797753	0.133004	0.10368	0.01769	0.0107496
Biomass_dry_mcg_m2_mean	161	Lat	0.221252	0.133004	0.10368	0.01769	0.0107496
Biomass_dry_mcg_m2_mean	161	MAP	-0.0674889	0.133004	0.10368	0.01769	0.0107496
Biomass_dry_mcg_m2_mean	161	MAT	-0.205655	0.133004	0.10368	0.01769	0.0107496
Biomass_dry_mcg_m2_mean	161	NDVI	0.133004	0.133004	0.10368	0.01769	0.0107496
Biomass_dry_mcg_m2_mean	161	pH_H2O	0.10368	0.133004	0.10368	0.01769	0.0107496
Biomass_dry_mcg_m2_mean	161	Population	0.0508702	0.133004	0.10368	0.01769	0.0107496
Biomass_dry_mcg_m2_mean	161	Scrub	0.253982	0.133004	0.10368	0.01769	0.0107496
Biomass_dry_mcg_m2_mean	161	SOCcontent	0.0415548	0.133004	0.10368	0.01769	0.0107496
Biomass_dry_mcg_m2_mean	161	Texture	-0.105145	0.133004	0.10368	0.01769	0.0107496
Biomass_dry_mcg_m2_mean	161	Woodland	0.0589359	0.133004	0.10368	0.01769	0.0107496
Biomass_dry_mcg_m2_mean	162	Agriculture	0.0369901	-0.109079	0.15657	0.0118982	0.0245141
Biomass_dry_mcg_m2_mean	162	Aridity	-0.00302108	-0.109079	0.15657	0.0118982	0.0245141
Biomass_dry_mcg_m2_mean	162	Elevation	-0.0835442	-0.109079	0.15657	0.0118982	0.0245141
Biomass_dry_mcg_m2_mean	162	Lat	0.299924	-0.109079	0.15657	0.0118982	0.0245141
Biomass_dry_mcg_m2_mean	162	MAP	0.0518343	-0.109079	0.15657	0.0118982	0.0245141
Biomass_dry_mcg_m2_mean	162	MAT	-0.189933	-0.109079	0.15657	0.0118982	0.0245141
Biomass_dry_mcg_m2_mean	162	NDVI	-0.109079	-0.109079	0.15657	0.0118982	0.0245141
Biomass_dry_mcg_m2_mean	162	pH_H2O	0.15657	-0.109079	0.15657	0.0118982	0.0245141
Biomass_dry_mcg_m2_mean	162	Population	0.273798	-0.109079	0.15657	0.0118982	0.0245141
Biomass_dry_mcg_m2_mean	162	Scrub	0.191875	-0.109079	0.15657	0.0118982	0.0245141
Biomass_dry_mcg_m2_mean	162	SOCcontent	0.0147208	-0.109079	0.15657	0.0118982	0.0245141
Biomass_dry_mcg_m2_mean	162	Texture	-0.068957	-0.109079	0.15657	0.0118982	0.0245141
Biomass_dry_mcg_m2_mean	162	Woodland	0.0166915	-0.109079	0.15657	0.0118982	0.0245141
Biomass_dry_mcg_m2_mean	163	Agriculture	0.0160417	-0.0105488	0.143759	0.000111278	0.0206666
Biomass_dry_mcg_m2_mean	163	Aridity	-0.0126616	-0.0105488	0.143759	0.000111278	0.0206666
Biomass_dry_mcg_m2_mean	163	Elevation	-0.0845162	-0.0105488	0.143759	0.000111278	0.0206666
Biomass_dry_mcg_m2_mean	163	Lat	0.253024	-0.0105488	0.143759	0.000111278	0.0206666
Biomass_dry_mcg_m2_mean	163	MAP	0.0208482	-0.0105488	0.143759	0.000111278	0.0206666
Biomass_dry_mcg_m2_mean	163	MAT	-0.161365	-0.0105488	0.143759	0.000111278	0.0206666
Biomass_dry_mcg_m2_mean	163	NDVI	-0.0105488	-0.0105488	0.143759	0.000111278	0.0206666
Biomass_dry_mcg_m2_mean	163	pH_H2O	0.143759	-0.0105488	0.143759	0.000111278	0.0206666
Biomass_dry_mcg_m2_mean	163	Population	-0.0379272	-0.0105488	0.143759	0.000111278	0.0206666
Biomass_dry_mcg_m2_mean	163	Scrub	0.206373	-0.0105488	0.143759	0.000111278	0.0206666
Biomass_dry_mcg_m2_mean	163	SOCcontent	0.00310696	-0.0105488	0.143759	0.000111278	0.0206666
Biomass_dry_mcg_m2_mean	163	Texture	-0.172978	-0.0105488	0.143759	0.000111278	0.0206666
Biomass_dry_mcg_m2_mean	163	Woodland	0.0324615	-0.0105488	0.143759	0.000111278	0.0206666
Biomass_dry_mcg_m2_mean	164	Agriculture	0.121187	0.0646197	0.153181	0.0041757	0.0234646
Biomass_dry_mcg_m2_mean	164	Aridity	-0.114099	0.0646197	0.153181	0.0041757	0.0234646
Biomass_dry_mcg_m2_mean	164	Elevation	-0.0870598	0.0646197	0.153181	0.0041757	0.0234646
Biomass_dry_mcg_m2_mean	164	Lat	0.279695	0.0646197	0.153181	0.0041757	0.0234646
Biomass_dry_mcg_m2_mean	164	MAP	-0.115965	0.0646197	0.153181	0.0041757	0.0234646
Biomass_dry_mcg_m2_mean	164	MAT	-0.123278	0.0646197	0.153181	0.0041757	0.0234646
Biomass_dry_mcg_m2_mean	164	NDVI	0.0646197	0.0646197	0.153181	0.0041757	0.0234646
Biomass_dry_mcg_m2_mean	164	pH_H2O	0.153181	0.0646197	0.153181	0.0041757	0.0234646
Biomass_dry_mcg_m2_mean	164	Population	0.0225037	0.0646197	0.153181	0.0041757	0.0234646
Biomass_dry_mcg_m2_mean	164	Scrub	0.25479	0.0646197	0.153181	0.0041757	0.0234646
Biomass_dry_mcg_m2_mean	164	SOCcontent	0.0712976	0.0646197	0.153181	0.0041757	0.0234646
Biomass_dry_mcg_m2_mean	164	Texture	-0.0698739	0.0646197	0.153181	0.0041757	0.0234646
Biomass_dry_mcg_m2_mean	164	Woodland	0.113308	0.0646197	0.153181	0.0041757	0.0234646
Biomass_dry_mcg_m2_mean	165	Agriculture	0.0762218	-0.105408	0.149452	0.0111108	0.0223358
Biomass_dry_mcg_m2_mean	165	Aridity	-0.0228281	-0.105408	0.149452	0.0111108	0.0223358
Biomass_dry_mcg_m2_mean	165	Elevation	-0.109299	-0.105408	0.149452	0.0111108	0.0223358
Biomass_dry_mcg_m2_mean	165	Lat	0.220307	-0.105408	0.149452	0.0111108	0.0223358
Biomass_dry_mcg_m2_mean	165	MAP	0.0291385	-0.105408	0.149452	0.0111108	0.0223358
Biomass_dry_mcg_m2_mean	165	MAT	-0.194951	-0.105408	0.149452	0.0111108	0.0223358
Biomass_dry_mcg_m2_mean	165	NDVI	-0.105408	-0.105408	0.149452	0.0111108	0.0223358
Biomass_dry_mcg_m2_mean	165	pH_H2O	0.149452	-0.105408	0.149452	0.0111108	0.0223358
Biomass_dry_mcg_m2_mean	165	Population	0.205811	-0.105408	0.149452	0.0111108	0.0223358
Biomass_dry_mcg_m2_mean	165	Scrub	0.136737	-0.105408	0.149452	0.0111108	0.0223358
Biomass_dry_mcg_m2_mean	165	SOCcontent	0.0454229	-0.105408	0.149452	0.0111108	0.0223358
Biomass_dry_mcg_m2_mean	165	Texture	-0.16864	-0.105408	0.149452	0.0111108	0.0223358
Biomass_dry_mcg_m2_mean	165	Woodland	0.0860862	-0.105408	0.149452	0.0111108	0.0223358
Biomass_dry_mcg_m2_mean	166	Agriculture	0.0537092	0.114193	0.176375	0.01304	0.031108
Biomass_dry_mcg_m2_mean	166	Aridity	-0.112164	0.114193	0.176375	0.01304	0.031108
Biomass_dry_mcg_m2_mean	166	Elevation	-0.0921679	0.114193	0.176375	0.01304	0.031108
Biomass_dry_mcg_m2_mean	166	Lat	0.281093	0.114193	0.176375	0.01304	0.031108
Biomass_dry_mcg_m2_mean	166	MAP	-0.125827	0.114193	0.176375	0.01304	0.031108
Biomass_dry_mcg_m2_mean	166	MAT	-0.0809738	0.114193	0.176375	0.01304	0.031108
Biomass_dry_mcg_m2_mean	166	NDVI	0.114193	0.114193	0.176375	0.01304	0.031108
Biomass_dry_mcg_m2_mean	166	pH_H2O	0.176375	0.114193	0.176375	0.01304	0.031108
Biomass_dry_mcg_m2_mean	166	Population	0.125336	0.114193	0.176375	0.01304	0.031108
Biomass_dry_mcg_m2_mean	166	Scrub	0.267961	0.114193	0.176375	0.01304	0.031108
Biomass_dry_mcg_m2_mean	166	SOCcontent	0.0898417	0.114193	0.176375	0.01304	0.031108
Biomass_dry_mcg_m2_mean	166	Texture	-0.0874872	0.114193	0.176375	0.01304	0.031108
Biomass_dry_mcg_m2_mean	166	Woodland	0.0611163	0.114193	0.176375	0.01304	0.031108
Biomass_dry_mcg_m2_mean	167	Agriculture	0.140726	-0.0712561	0.138871	0.00507744	0.0192852
Biomass_dry_mcg_m2_mean	167	Aridity	-0.0174285	-0.0712561	0.138871	0.00507744	0.0192852
Biomass_dry_mcg_m2_mean	167	Elevation	-0.0893979	-0.0712561	0.138871	0.00507744	0.0192852
Biomass_dry_mcg_m2_mean	167	Lat	0.262663	-0.0712561	0.138871	0.00507744	0.0192852
Biomass_dry_mcg_m2_mean	167	MAP	0.0322771	-0.0712561	0.138871	0.00507744	0.0192852
Biomass_dry_mcg_m2_mean	167	MAT	-0.215794	-0.0712561	0.138871	0.00507744	0.0192852
Biomass_dry_mcg_m2_mean	167	NDVI	-0.0712561	-0.0712561	0.138871	0.00507744	0.0192852
Biomass_dry_mcg_m2_mean	167	pH_H2O	0.138871	-0.0712561	0.138871	0.00507744	0.0192852
Biomass_dry_mcg_m2_mean	167	Population	0.234304	-0.0712561	0.138871	0.00507744	0.0192852
Biomass_dry_mcg_m2_mean	167	Scrub	0.19241	-0.0712561	0.138871	0.00507744	0.0192852
Biomass_dry_mcg_m2_mean	167	SOCcontent	-0.0590886	-0.0712561	0.138871	0.00507744	0.0192852
Biomass_dry_mcg_m2_mean	167	Texture	-0.089546	-0.0712561	0.138871	0.00507744	0.0192852
Biomass_dry_mcg_m2_mean	167	Woodland	0.0371892	-0.0712561	0.138871	0.00507744	0.0192852
Biomass_dry_mcg_m2_mean	168	Agriculture	0.0144945	0.127606	0.174367	0.0162834	0.030404
Biomass_dry_mcg_m2_mean	168	Aridity	-0.0475417	0.127606	0.174367	0.0162834	0.030404
Biomass_dry_mcg_m2_mean	168	Elevation	-0.0862422	0.127606	0.174367	0.0162834	0.030404
Biomass_dry_mcg_m2_mean	168	Lat	0.301771	0.127606	0.174367	0.0162834	0.030404
Biomass_dry_mcg_m2_mean	168	MAP	-0.0307215	0.127606	0.174367	0.0162834	0.030404
Biomass_dry_mcg_m2_mean	168	MAT	-0.226597	0.127606	0.174367	0.0162834	0.030404
Biomass_dry_mcg_m2_mean	168	NDVI	0.127606	0.127606	0.174367	0.0162834	0.030404
Biomass_dry_mcg_m2_mean	168	pH_H2O	0.174367	0.127606	0.174367	0.0162834	0.030404
Biomass_dry_mcg_m2_mean	168	Population	-0.0293297	0.127606	0.174367	0.0162834	0.030404
Biomass_dry_mcg_m2_mean	168	Scrub	0.147926	0.127606	0.174367	0.0162834	0.030404
Biomass_dry_mcg_m2_mean	168	SOCcontent	0.0304316	0.127606	0.174367	0.0162834	0.030404
Biomass_dry_mcg_m2_mean	168	Texture	-0.0212174	0.127606	0.174367	0.0162834	0.030404
Biomass_dry_mcg_m2_mean	168	Woodland	0.00440538	0.127606	0.174367	0.0162834	0.030404
Biomass_dry_mcg_m2_mean	169	Agriculture	-0.00353708	0.036079	0.17545	0.00130169	0.0307828
Biomass_dry_mcg_m2_mean	169	Aridity	-0.084874	0.036079	0.17545	0.00130169	0.0307828
Biomass_dry_mcg_m2_mean	169	Elevation	-0.0858187	0.036079	0.17545	0.00130169	0.0307828
Biomass_dry_mcg_m2_mean	169	Lat	0.318939	0.036079	0.17545	0.00130169	0.0307828
Biomass_dry_mcg_m2_mean	169	MAP	-0.0397849	0.036079	0.17545	0.00130169	0.0307828
Biomass_dry_mcg_m2_mean	169	MAT	-0.134354	0.036079	0.17545	0.00130169	0.0307828
Biomass_dry_mcg_m2_mean	169	NDVI	0.036079	0.036079	0.17545	0.00130169	0.0307828
Biomass_dry_mcg_m2_mean	169	pH_H2O	0.17545	0.036079	0.17545	0.00130169	0.0307828
Biomass_dry_mcg_m2_mean	169	Population	0.0384506	0.036079	0.17545	0.00130169	0.0307828
Biomass_dry_mcg_m2_mean	169	Scrub	0.182426	0.036079	0.17545	0.00130169	0.0307828
Biomass_dry_mcg_m2_mean	169	SOCcontent	-0.00800053	0.036079	0.17545	0.00130169	0.0307828
Biomass_dry_mcg_m2_mean	169	Texture	-0.0660285	0.036079	0.17545	0.00130169	0.0307828
Biomass_dry_mcg_m2_mean	169	Woodland	-0.012685	0.036079	0.17545	0.00130169	0.0307828
Biomass_dry_mcg_m2_mean	17	Agriculture	0.102899	-0.0112364	0.177266	0.000126256	0.0314234
Biomass_dry_mcg_m2_mean	17	Aridity	-0.0102473	-0.0112364	0.177266	0.000126256	0.0314234
Biomass_dry_mcg_m2_mean	17	Elevation	-0.0903399	-0.0112364	0.177266	0.000126256	0.0314234
Biomass_dry_mcg_m2_mean	17	Lat	0.241273	-0.0112364	0.177266	0.000126256	0.0314234
Biomass_dry_mcg_m2_mean	17	MAP	0.0459481	-0.0112364	0.177266	0.000126256	0.0314234
Biomass_dry_mcg_m2_mean	17	MAT	-0.232142	-0.0112364	0.177266	0.000126256	0.0314234
Biomass_dry_mcg_m2_mean	17	NDVI	-0.0112364	-0.0112364	0.177266	0.000126256	0.0314234
Biomass_dry_mcg_m2_mean	17	pH_H2O	0.177266	-0.0112364	0.177266	0.000126256	0.0314234
Biomass_dry_mcg_m2_mean	17	Population	0.201535	-0.0112364	0.177266	0.000126256	0.0314234
Biomass_dry_mcg_m2_mean	17	Scrub	0.221742	-0.0112364	0.177266	0.000126256	0.0314234
Biomass_dry_mcg_m2_mean	17	SOCcontent	-0.0160665	-0.0112364	0.177266	0.000126256	0.0314234
Biomass_dry_mcg_m2_mean	17	Texture	-0.158923	-0.0112364	0.177266	0.000126256	0.0314234
Biomass_dry_mcg_m2_mean	17	Woodland	0.0837652	-0.0112364	0.177266	0.000126256	0.0314234
Biomass_dry_mcg_m2_mean	170	Agriculture	0.166381	-0.105257	0.137221	0.0110791	0.0188295
Biomass_dry_mcg_m2_mean	170	Aridity	0.0110567	-0.105257	0.137221	0.0110791	0.0188295
Biomass_dry_mcg_m2_mean	170	Elevation	-0.0928869	-0.105257	0.137221	0.0110791	0.0188295
Biomass_dry_mcg_m2_mean	170	Lat	0.274483	-0.105257	0.137221	0.0110791	0.0188295
Biomass_dry_mcg_m2_mean	170	MAP	0.0483154	-0.105257	0.137221	0.0110791	0.0188295
Biomass_dry_mcg_m2_mean	170	MAT	-0.25565	-0.105257	0.137221	0.0110791	0.0188295
Biomass_dry_mcg_m2_mean	170	NDVI	-0.105257	-0.105257	0.137221	0.0110791	0.0188295
Biomass_dry_mcg_m2_mean	170	pH_H2O	0.137221	-0.105257	0.137221	0.0110791	0.0188295
Biomass_dry_mcg_m2_mean	170	Population	0.132072	-0.105257	0.137221	0.0110791	0.0188295
Biomass_dry_mcg_m2_mean	170	Scrub	0.191279	-0.105257	0.137221	0.0110791	0.0188295
Biomass_dry_mcg_m2_mean	170	SOCcontent	-0.0455614	-0.105257	0.137221	0.0110791	0.0188295
Biomass_dry_mcg_m2_mean	170	Texture	-0.0972385	-0.105257	0.137221	0.0110791	0.0188295
Biomass_dry_mcg_m2_mean	170	Woodland	0.113169	-0.105257	0.137221	0.0110791	0.0188295
Biomass_dry_mcg_m2_mean	171	Agriculture	0.0607495	-0.0738137	0.0848372	0.00544846	0.00719736
Biomass_dry_mcg_m2_mean	171	Aridity	0.0162057	-0.0738137	0.0848372	0.00544846	0.00719736
Biomass_dry_mcg_m2_mean	171	Elevation	-0.0850081	-0.0738137	0.0848372	0.00544846	0.00719736
Biomass_dry_mcg_m2_mean	171	Lat	0.191369	-0.0738137	0.0848372	0.00544846	0.00719736
Biomass_dry_mcg_m2_mean	171	MAP	0.0365083	-0.0738137	0.0848372	0.00544846	0.00719736
Biomass_dry_mcg_m2_mean	171	MAT	-0.16773	-0.0738137	0.0848372	0.00544846	0.00719736
Biomass_dry_mcg_m2_mean	171	NDVI	-0.0738137	-0.0738137	0.0848372	0.00544846	0.00719736
Biomass_dry_mcg_m2_mean	171	pH_H2O	0.0848372	-0.0738137	0.0848372	0.00544846	0.00719736
Biomass_dry_mcg_m2_mean	171	Population	0.0782212	-0.0738137	0.0848372	0.00544846	0.00719736
Biomass_dry_mcg_m2_mean	171	Scrub	0.309892	-0.0738137	0.0848372	0.00544846	0.00719736
Biomass_dry_mcg_m2_mean	171	SOCcontent	0.00903214	-0.0738137	0.0848372	0.00544846	0.00719736
Biomass_dry_mcg_m2_mean	171	Texture	-0.203574	-0.0738137	0.0848372	0.00544846	0.00719736
Biomass_dry_mcg_m2_mean	171	Woodland	0.0591974	-0.0738137	0.0848372	0.00544846	0.00719736
Biomass_dry_mcg_m2_mean	172	Agriculture	0.116708	0.0572278	0.174922	0.00327503	0.0305978
Biomass_dry_mcg_m2_mean	172	Aridity	-0.0300479	0.0572278	0.174922	0.00327503	0.0305978
Biomass_dry_mcg_m2_mean	172	Elevation	-0.0607318	0.0572278	0.174922	0.00327503	0.0305978
Biomass_dry_mcg_m2_mean	172	Lat	0.294141	0.0572278	0.174922	0.00327503	0.0305978
Biomass_dry_mcg_m2_mean	172	MAP	-0.0121426	0.0572278	0.174922	0.00327503	0.0305978
Biomass_dry_mcg_m2_mean	172	MAT	-0.177078	0.0572278	0.174922	0.00327503	0.0305978
Biomass_dry_mcg_m2_mean	172	NDVI	0.0572278	0.0572278	0.174922	0.00327503	0.0305978
Biomass_dry_mcg_m2_mean	172	pH_H2O	0.174922	0.0572278	0.174922	0.00327503	0.0305978
Biomass_dry_mcg_m2_mean	172	Population	0.0694633	0.0572278	0.174922	0.00327503	0.0305978
Biomass_dry_mcg_m2_mean	172	Scrub	0.295757	0.0572278	0.174922	0.00327503	0.0305978
Biomass_dry_mcg_m2_mean	172	SOCcontent	0.000814605	0.0572278	0.174922	0.00327503	0.0305978
Biomass_dry_mcg_m2_mean	172	Texture	-0.0845807	0.0572278	0.174922	0.00327503	0.0305978
Biomass_dry_mcg_m2_mean	172	Woodland	0.0717359	0.0572278	0.174922	0.00327503	0.0305978
Biomass_dry_mcg_m2_mean	173	Agriculture	0.0849016	0.030448	0.121819	0.00092708	0.0148399
Biomass_dry_mcg_m2_mean	173	Aridity	-0.0705341	0.030448	0.121819	0.00092708	0.0148399
Biomass_dry_mcg_m2_mean	173	Elevation	-0.117164	0.030448	0.121819	0.00092708	0.0148399
Biomass_dry_mcg_m2_mean	173	Lat	0.23167	0.030448	0.121819	0.00092708	0.0148399
Biomass_dry_mcg_m2_mean	173	MAP	-0.110717	0.030448	0.121819	0.00092708	0.0148399
Biomass_dry_mcg_m2_mean	173	MAT	-0.129093	0.030448	0.121819	0.00092708	0.0148399
Biomass_dry_mcg_m2_mean	173	NDVI	0.030448	0.030448	0.121819	0.00092708	0.0148399
Biomass_dry_mcg_m2_mean	173	pH_H2O	0.121819	0.030448	0.121819	0.00092708	0.0148399
Biomass_dry_mcg_m2_mean	173	Population	0.188663	0.030448	0.121819	0.00092708	0.0148399
Biomass_dry_mcg_m2_mean	173	Scrub	0.114958	0.030448	0.121819	0.00092708	0.0148399
Biomass_dry_mcg_m2_mean	173	SOCcontent	0.0870757	0.030448	0.121819	0.00092708	0.0148399
Biomass_dry_mcg_m2_mean	173	Texture	-0.0998978	0.030448	0.121819	0.00092708	0.0148399
Biomass_dry_mcg_m2_mean	173	Woodland	0.048188	0.030448	0.121819	0.00092708	0.0148399
Biomass_dry_mcg_m2_mean	174	Agriculture	0.081009	0.0762409	0.0914445	0.00581267	0.00836209
Biomass_dry_mcg_m2_mean	174	Aridity	-0.00565865	0.0762409	0.0914445	0.00581267	0.00836209
Biomass_dry_mcg_m2_mean	174	Elevation	-0.0773903	0.0762409	0.0914445	0.00581267	0.00836209
Biomass_dry_mcg_m2_mean	174	Lat	0.299125	0.0762409	0.0914445	0.00581267	0.00836209
Biomass_dry_mcg_m2_mean	174	MAP	-0.0121818	0.0762409	0.0914445	0.00581267	0.00836209
Biomass_dry_mcg_m2_mean	174	MAT	-0.283665	0.0762409	0.0914445	0.00581267	0.00836209
Biomass_dry_mcg_m2_mean	174	NDVI	0.0762409	0.0762409	0.0914445	0.00581267	0.00836209
Biomass_dry_mcg_m2_mean	174	pH_H2O	0.0914445	0.0762409	0.0914445	0.00581267	0.00836209
Biomass_dry_mcg_m2_mean	174	Population	0.00528463	0.0762409	0.0914445	0.00581267	0.00836209
Biomass_dry_mcg_m2_mean	174	Scrub	0.20458	0.0762409	0.0914445	0.00581267	0.00836209
Biomass_dry_mcg_m2_mean	174	SOCcontent	-0.0371288	0.0762409	0.0914445	0.00581267	0.00836209
Biomass_dry_mcg_m2_mean	174	Texture	-0.00660611	0.0762409	0.0914445	0.00581267	0.00836209
Biomass_dry_mcg_m2_mean	174	Woodland	0.0122722	0.0762409	0.0914445	0.00581267	0.00836209
Biomass_dry_mcg_m2_mean	175	Agriculture	0.0687549	-0.0251098	0.167286	0.000630502	0.0279846
Biomass_dry_mcg_m2_mean	175	Aridity	-0.0131135	-0.0251098	0.167286	0.000630502	0.0279846
Biomass_dry_mcg_m2_mean	175	Elevation	-0.0671847	-0.0251098	0.167286	0.000630502	0.0279846
Biomass_dry_mcg_m2_mean	175	Lat	0.267428	-0.0251098	0.167286	0.000630502	0.0279846
Biomass_dry_mcg_m2_mean	175	MAP	0.0193554	-0.0251098	0.167286	0.000630502	0.0279846
Biomass_dry_mcg_m2_mean	175	MAT	-0.212224	-0.0251098	0.167286	0.000630502	0.0279846
Biomass_dry_mcg_m2_mean	175	NDVI	-0.0251098	-0.0251098	0.167286	0.000630502	0.0279846
Biomass_dry_mcg_m2_mean	175	pH_H2O	0.167286	-0.0251098	0.167286	0.000630502	0.0279846
Biomass_dry_mcg_m2_mean	175	Population	0.181891	-0.0251098	0.167286	0.000630502	0.0279846
Biomass_dry_mcg_m2_mean	175	Scrub	0.11252	-0.0251098	0.167286	0.000630502	0.0279846
Biomass_dry_mcg_m2_mean	175	SOCcontent	0.0947108	-0.0251098	0.167286	0.000630502	0.0279846
Biomass_dry_mcg_m2_mean	175	Texture	-0.104852	-0.0251098	0.167286	0.000630502	0.0279846
Biomass_dry_mcg_m2_mean	175	Woodland	0.0195193	-0.0251098	0.167286	0.000630502	0.0279846
Biomass_dry_mcg_m2_mean	176	Agriculture	0.0544938	-0.0235093	0.126112	0.000552687	0.0159043
Biomass_dry_mcg_m2_mean	176	Aridity	-0.0519791	-0.0235093	0.126112	0.000552687	0.0159043
Biomass_dry_mcg_m2_mean	176	Elevation	-0.0861143	-0.0235093	0.126112	0.000552687	0.0159043
Biomass_dry_mcg_m2_mean	176	Lat	0.268916	-0.0235093	0.126112	0.000552687	0.0159043
Biomass_dry_mcg_m2_mean	176	MAP	-0.0105905	-0.0235093	0.126112	0.000552687	0.0159043
Biomass_dry_mcg_m2_mean	176	MAT	-0.163977	-0.0235093	0.126112	0.000552687	0.0159043
Biomass_dry_mcg_m2_mean	176	NDVI	-0.0235093	-0.0235093	0.126112	0.000552687	0.0159043
Biomass_dry_mcg_m2_mean	176	pH_H2O	0.126112	-0.0235093	0.126112	0.000552687	0.0159043
Biomass_dry_mcg_m2_mean	176	Population	0.127807	-0.0235093	0.126112	0.000552687	0.0159043
Biomass_dry_mcg_m2_mean	176	Scrub	0.186421	-0.0235093	0.126112	0.000552687	0.0159043
Biomass_dry_mcg_m2_mean	176	SOCcontent	-0.0173557	-0.0235093	0.126112	0.000552687	0.0159043
Biomass_dry_mcg_m2_mean	176	Texture	-0.0961699	-0.0235093	0.126112	0.000552687	0.0159043
Biomass_dry_mcg_m2_mean	176	Woodland	0.021455	-0.0235093	0.126112	0.000552687	0.0159043
Biomass_dry_mcg_m2_mean	177	Agriculture	0.0866671	-0.0324542	0.0963998	0.00105327	0.00929292
Biomass_dry_mcg_m2_mean	177	Aridity	-0.0292954	-0.0324542	0.0963998	0.00105327	0.00929292
Biomass_dry_mcg_m2_mean	177	Elevation	-0.112575	-0.0324542	0.0963998	0.00105327	0.00929292
Biomass_dry_mcg_m2_mean	177	Lat	0.229744	-0.0324542	0.0963998	0.00105327	0.00929292
Biomass_dry_mcg_m2_mean	177	MAP	-0.0449106	-0.0324542	0.0963998	0.00105327	0.00929292
Biomass_dry_mcg_m2_mean	177	MAT	-0.148097	-0.0324542	0.0963998	0.00105327	0.00929292
Biomass_dry_mcg_m2_mean	177	NDVI	-0.0324542	-0.0324542	0.0963998	0.00105327	0.00929292
Biomass_dry_mcg_m2_mean	177	pH_H2O	0.0963998	-0.0324542	0.0963998	0.00105327	0.00929292
Biomass_dry_mcg_m2_mean	177	Population	0.37309	-0.0324542	0.0963998	0.00105327	0.00929292
Biomass_dry_mcg_m2_mean	177	Scrub	0.174882	-0.0324542	0.0963998	0.00105327	0.00929292
Biomass_dry_mcg_m2_mean	177	SOCcontent	0.0276675	-0.0324542	0.0963998	0.00105327	0.00929292
Biomass_dry_mcg_m2_mean	177	Texture	-0.130614	-0.0324542	0.0963998	0.00105327	0.00929292
Biomass_dry_mcg_m2_mean	177	Woodland	0.0473495	-0.0324542	0.0963998	0.00105327	0.00929292
Biomass_dry_mcg_m2_mean	178	Agriculture	0.0518105	0.0389698	0.146363	0.00151864	0.0214221
Biomass_dry_mcg_m2_mean	178	Aridity	-0.0765173	0.0389698	0.146363	0.00151864	0.0214221
Biomass_dry_mcg_m2_mean	178	Elevation	-0.0642091	0.0389698	0.146363	0.00151864	0.0214221
Biomass_dry_mcg_m2_mean	178	Lat	0.327971	0.0389698	0.146363	0.00151864	0.0214221
Biomass_dry_mcg_m2_mean	178	MAP	-0.0405329	0.0389698	0.146363	0.00151864	0.0214221
Biomass_dry_mcg_m2_mean	178	MAT	-0.176405	0.0389698	0.146363	0.00151864	0.0214221
Biomass_dry_mcg_m2_mean	178	NDVI	0.0389698	0.0389698	0.146363	0.00151864	0.0214221
Biomass_dry_mcg_m2_mean	178	pH_H2O	0.146363	0.0389698	0.146363	0.00151864	0.0214221
Biomass_dry_mcg_m2_mean	178	Population	-0.0741645	0.0389698	0.146363	0.00151864	0.0214221
Biomass_dry_mcg_m2_mean	178	Scrub	0.195119	0.0389698	0.146363	0.00151864	0.0214221
Biomass_dry_mcg_m2_mean	178	SOCcontent	0.0239261	0.0389698	0.146363	0.00151864	0.0214221
Biomass_dry_mcg_m2_mean	178	Texture	-0.0748666	0.0389698	0.146363	0.00151864	0.0214221
Biomass_dry_mcg_m2_mean	178	Woodland	0.0232699	0.0389698	0.146363	0.00151864	0.0214221
Biomass_dry_mcg_m2_mean	179	Agriculture	0.129346	-0.0484687	0.148329	0.00234921	0.0220016
Biomass_dry_mcg_m2_mean	179	Aridity	-0.068778	-0.0484687	0.148329	0.00234921	0.0220016
Biomass_dry_mcg_m2_mean	179	Elevation	-0.0767447	-0.0484687	0.148329	0.00234921	0.0220016
Biomass_dry_mcg_m2_mean	179	Lat	0.31621	-0.0484687	0.148329	0.00234921	0.0220016
Biomass_dry_mcg_m2_mean	179	MAP	-0.025463	-0.0484687	0.148329	0.00234921	0.0220016
Biomass_dry_mcg_m2_mean	179	MAT	-0.147177	-0.0484687	0.148329	0.00234921	0.0220016
Biomass_dry_mcg_m2_mean	179	NDVI	-0.0484687	-0.0484687	0.148329	0.00234921	0.0220016
Biomass_dry_mcg_m2_mean	179	pH_H2O	0.148329	-0.0484687	0.148329	0.00234921	0.0220016
Biomass_dry_mcg_m2_mean	179	Population	0.0572337	-0.0484687	0.148329	0.00234921	0.0220016
Biomass_dry_mcg_m2_mean	179	Scrub	0.240162	-0.0484687	0.148329	0.00234921	0.0220016
Biomass_dry_mcg_m2_mean	179	SOCcontent	-0.0455253	-0.0484687	0.148329	0.00234921	0.0220016
Biomass_dry_mcg_m2_mean	179	Texture	-0.107488	-0.0484687	0.148329	0.00234921	0.0220016
Biomass_dry_mcg_m2_mean	179	Woodland	0.0731516	-0.0484687	0.148329	0.00234921	0.0220016
Biomass_dry_mcg_m2_mean	18	Agriculture	0.0616775	0.0639407	0.207363	0.00408841	0.0429996
Biomass_dry_mcg_m2_mean	18	Aridity	-0.0545494	0.0639407	0.207363	0.00408841	0.0429996
Biomass_dry_mcg_m2_mean	18	Elevation	-0.0837351	0.0639407	0.207363	0.00408841	0.0429996
Biomass_dry_mcg_m2_mean	18	Lat	0.295968	0.0639407	0.207363	0.00408841	0.0429996
Biomass_dry_mcg_m2_mean	18	MAP	-0.0174185	0.0639407	0.207363	0.00408841	0.0429996
Biomass_dry_mcg_m2_mean	18	MAT	-0.186642	0.0639407	0.207363	0.00408841	0.0429996
Biomass_dry_mcg_m2_mean	18	NDVI	0.0639407	0.0639407	0.207363	0.00408841	0.0429996
Biomass_dry_mcg_m2_mean	18	pH_H2O	0.207363	0.0639407	0.207363	0.00408841	0.0429996
Biomass_dry_mcg_m2_mean	18	Population	0.0527309	0.0639407	0.207363	0.00408841	0.0429996
Biomass_dry_mcg_m2_mean	18	Scrub	0.216495	0.0639407	0.207363	0.00408841	0.0429996
Biomass_dry_mcg_m2_mean	18	SOCcontent	0.0422457	0.0639407	0.207363	0.00408841	0.0429996
Biomass_dry_mcg_m2_mean	18	Texture	-0.063673	0.0639407	0.207363	0.00408841	0.0429996
Biomass_dry_mcg_m2_mean	18	Woodland	0.0749386	0.0639407	0.207363	0.00408841	0.0429996
Biomass_dry_mcg_m2_mean	180	Agriculture	0.109652	0.0966112	0.282071	0.00933373	0.079564
Biomass_dry_mcg_m2_mean	180	Aridity	-0.143027	0.0966112	0.282071	0.00933373	0.079564
Biomass_dry_mcg_m2_mean	180	Elevation	-0.0833759	0.0966112	0.282071	0.00933373	0.079564
Biomass_dry_mcg_m2_mean	180	Lat	0.317964	0.0966112	0.282071	0.00933373	0.079564
Biomass_dry_mcg_m2_mean	180	MAP	-0.0447098	0.0966112	0.282071	0.00933373	0.079564
Biomass_dry_mcg_m2_mean	180	MAT	-0.169229	0.0966112	0.282071	0.00933373	0.079564
Biomass_dry_mcg_m2_mean	180	NDVI	0.0966112	0.0966112	0.282071	0.00933373	0.079564
Biomass_dry_mcg_m2_mean	180	pH_H2O	0.282071	0.0966112	0.282071	0.00933373	0.079564
Biomass_dry_mcg_m2_mean	180	Population	0.0398953	0.0966112	0.282071	0.00933373	0.079564
Biomass_dry_mcg_m2_mean	180	Scrub	0.227156	0.0966112	0.282071	0.00933373	0.079564
Biomass_dry_mcg_m2_mean	180	SOCcontent	0.00592448	0.0966112	0.282071	0.00933373	0.079564
Biomass_dry_mcg_m2_mean	180	Texture	-0.0791272	0.0966112	0.282071	0.00933373	0.079564
Biomass_dry_mcg_m2_mean	180	Woodland	0.109062	0.0966112	0.282071	0.00933373	0.079564
Biomass_dry_mcg_m2_mean	181	Agriculture	0.0056408	0.0215195	0.19146	0.000463091	0.036657
Biomass_dry_mcg_m2_mean	181	Aridity	-0.0821731	0.0215195	0.19146	0.000463091	0.036657
Biomass_dry_mcg_m2_mean	181	Elevation	-0.104549	0.0215195	0.19146	0.000463091	0.036657
Biomass_dry_mcg_m2_mean	181	Lat	0.275645	0.0215195	0.19146	0.000463091	0.036657
Biomass_dry_mcg_m2_mean	181	MAP	-0.0465616	0.0215195	0.19146	0.000463091	0.036657
Biomass_dry_mcg_m2_mean	181	MAT	-0.114843	0.0215195	0.19146	0.000463091	0.036657
Biomass_dry_mcg_m2_mean	181	NDVI	0.0215195	0.0215195	0.19146	0.000463091	0.036657
Biomass_dry_mcg_m2_mean	181	pH_H2O	0.19146	0.0215195	0.19146	0.000463091	0.036657
Biomass_dry_mcg_m2_mean	181	Population	0.110933	0.0215195	0.19146	0.000463091	0.036657
Biomass_dry_mcg_m2_mean	181	Scrub	0.142273	0.0215195	0.19146	0.000463091	0.036657
Biomass_dry_mcg_m2_mean	181	SOCcontent	0.0669704	0.0215195	0.19146	0.000463091	0.036657
Biomass_dry_mcg_m2_mean	181	Texture	-0.166688	0.0215195	0.19146	0.000463091	0.036657
Biomass_dry_mcg_m2_mean	181	Woodland	0.0355159	0.0215195	0.19146	0.000463091	0.036657
Biomass_dry_mcg_m2_mean	182	Agriculture	-0.0386041	0.0647687	0.13412	0.00419499	0.0179882
Biomass_dry_mcg_m2_mean	182	Aridity	-0.0746829	0.0647687	0.13412	0.00419499	0.0179882
Biomass_dry_mcg_m2_mean	182	Elevation	-0.0961844	0.0647687	0.13412	0.00419499	0.0179882
Biomass_dry_mcg_m2_mean	182	Lat	0.289185	0.0647687	0.13412	0.00419499	0.0179882
Biomass_dry_mcg_m2_mean	182	MAP	-0.0856491	0.0647687	0.13412	0.00419499	0.0179882
Biomass_dry_mcg_m2_mean	182	MAT	-0.0712167	0.0647687	0.13412	0.00419499	0.0179882
Biomass_dry_mcg_m2_mean	182	NDVI	0.0647687	0.0647687	0.13412	0.00419499	0.0179882
Biomass_dry_mcg_m2_mean	182	pH_H2O	0.13412	0.0647687	0.13412	0.00419499	0.0179882
Biomass_dry_mcg_m2_mean	182	Population	-0.015861	0.0647687	0.13412	0.00419499	0.0179882
Biomass_dry_mcg_m2_mean	182	Scrub	0.2216	0.0647687	0.13412	0.00419499	0.0179882
Biomass_dry_mcg_m2_mean	182	SOCcontent	0.0123268	0.0647687	0.13412	0.00419499	0.0179882
Biomass_dry_mcg_m2_mean	182	Texture	-0.145282	0.0647687	0.13412	0.00419499	0.0179882
Biomass_dry_mcg_m2_mean	182	Woodland	-0.0481578	0.0647687	0.13412	0.00419499	0.0179882
Biomass_dry_mcg_m2_mean	183	Agriculture	0.100587	0.0127858	0.199963	0.000163477	0.0399852
Biomass_dry_mcg_m2_mean	183	Aridity	-0.0466132	0.0127858	0.199963	0.000163477	0.0399852
Biomass_dry_mcg_m2_mean	183	Elevation	-0.113803	0.0127858	0.199963	0.000163477	0.0399852
Biomass_dry_mcg_m2_mean	183	Lat	0.275346	0.0127858	0.199963	0.000163477	0.0399852
Biomass_dry_mcg_m2_mean	183	MAP	-0.0315041	0.0127858	0.199963	0.000163477	0.0399852
Biomass_dry_mcg_m2_mean	183	MAT	-0.17221	0.0127858	0.199963	0.000163477	0.0399852
Biomass_dry_mcg_m2_mean	183	NDVI	0.0127858	0.0127858	0.199963	0.000163477	0.0399852
Biomass_dry_mcg_m2_mean	183	pH_H2O	0.199963	0.0127858	0.199963	0.000163477	0.0399852
Biomass_dry_mcg_m2_mean	183	Population	0.148202	0.0127858	0.199963	0.000163477	0.0399852
Biomass_dry_mcg_m2_mean	183	Scrub	0.18257	0.0127858	0.199963	0.000163477	0.0399852
Biomass_dry_mcg_m2_mean	183	SOCcontent	0.0137535	0.0127858	0.199963	0.000163477	0.0399852
Biomass_dry_mcg_m2_mean	183	Texture	-0.0834121	0.0127858	0.199963	0.000163477	0.0399852
Biomass_dry_mcg_m2_mean	183	Woodland	0.0817647	0.0127858	0.199963	0.000163477	0.0399852
Biomass_dry_mcg_m2_mean	184	Agriculture	0.0984096	0.166332	0.117568	0.0276663	0.0138221
Biomass_dry_mcg_m2_mean	184	Aridity	-0.0684294	0.166332	0.117568	0.0276663	0.0138221
Biomass_dry_mcg_m2_mean	184	Elevation	-0.0752659	0.166332	0.117568	0.0276663	0.0138221
Biomass_dry_mcg_m2_mean	184	Lat	0.250108	0.166332	0.117568	0.0276663	0.0138221
Biomass_dry_mcg_m2_mean	184	MAP	-0.062633	0.166332	0.117568	0.0276663	0.0138221
Biomass_dry_mcg_m2_mean	184	MAT	-0.237493	0.166332	0.117568	0.0276663	0.0138221
Biomass_dry_mcg_m2_mean	184	NDVI	0.166332	0.166332	0.117568	0.0276663	0.0138221
Biomass_dry_mcg_m2_mean	184	pH_H2O	0.117568	0.166332	0.117568	0.0276663	0.0138221
Biomass_dry_mcg_m2_mean	184	Population	0.0951224	0.166332	0.117568	0.0276663	0.0138221
Biomass_dry_mcg_m2_mean	184	Scrub	0.215614	0.166332	0.117568	0.0276663	0.0138221
Biomass_dry_mcg_m2_mean	184	SOCcontent	0.0137826	0.166332	0.117568	0.0276663	0.0138221
Biomass_dry_mcg_m2_mean	184	Texture	-0.12281	0.166332	0.117568	0.0276663	0.0138221
Biomass_dry_mcg_m2_mean	184	Woodland	0.000956032	0.166332	0.117568	0.0276663	0.0138221
Biomass_dry_mcg_m2_mean	185	Agriculture	-0.0129854	0.0125013	0.155133	0.000156283	0.0240661
Biomass_dry_mcg_m2_mean	185	Aridity	-0.0388859	0.0125013	0.155133	0.000156283	0.0240661
Biomass_dry_mcg_m2_mean	185	Elevation	-0.0763927	0.0125013	0.155133	0.000156283	0.0240661
Biomass_dry_mcg_m2_mean	185	Lat	0.30413	0.0125013	0.155133	0.000156283	0.0240661
Biomass_dry_mcg_m2_mean	185	MAP	-0.0394505	0.0125013	0.155133	0.000156283	0.0240661
Biomass_dry_mcg_m2_mean	185	MAT	-0.0814862	0.0125013	0.155133	0.000156283	0.0240661
Biomass_dry_mcg_m2_mean	185	NDVI	0.0125013	0.0125013	0.155133	0.000156283	0.0240661
Biomass_dry_mcg_m2_mean	185	pH_H2O	0.155133	0.0125013	0.155133	0.000156283	0.0240661
Biomass_dry_mcg_m2_mean	185	Population	0.0659007	0.0125013	0.155133	0.000156283	0.0240661
Biomass_dry_mcg_m2_mean	185	Scrub	0.245003	0.0125013	0.155133	0.000156283	0.0240661
Biomass_dry_mcg_m2_mean	185	SOCcontent	0.0320055	0.0125013	0.155133	0.000156283	0.0240661
Biomass_dry_mcg_m2_mean	185	Texture	-0.095486	0.0125013	0.155133	0.000156283	0.0240661
Biomass_dry_mcg_m2_mean	185	Woodland	0.00840777	0.0125013	0.155133	0.000156283	0.0240661
Biomass_dry_mcg_m2_mean	186	Agriculture	0.116053	-0.0220606	0.186564	0.000486669	0.034806
Biomass_dry_mcg_m2_mean	186	Aridity	-0.0824602	-0.0220606	0.186564	0.000486669	0.034806
Biomass_dry_mcg_m2_mean	186	Elevation	-0.0755454	-0.0220606	0.186564	0.000486669	0.034806
Biomass_dry_mcg_m2_mean	186	Lat	0.317247	-0.0220606	0.186564	0.000486669	0.034806
Biomass_dry_mcg_m2_mean	186	MAP	-0.0518991	-0.0220606	0.186564	0.000486669	0.034806
Biomass_dry_mcg_m2_mean	186	MAT	-0.146164	-0.0220606	0.186564	0.000486669	0.034806
Biomass_dry_mcg_m2_mean	186	NDVI	-0.0220606	-0.0220606	0.186564	0.000486669	0.034806
Biomass_dry_mcg_m2_mean	186	pH_H2O	0.186564	-0.0220606	0.186564	0.000486669	0.034806
Biomass_dry_mcg_m2_mean	186	Population	-0.0346861	-0.0220606	0.186564	0.000486669	0.034806
Biomass_dry_mcg_m2_mean	186	Scrub	0.224679	-0.0220606	0.186564	0.000486669	0.034806
Biomass_dry_mcg_m2_mean	186	SOCcontent	0.0757424	-0.0220606	0.186564	0.000486669	0.034806
Biomass_dry_mcg_m2_mean	186	Texture	-0.0346875	-0.0220606	0.186564	0.000486669	0.034806
Biomass_dry_mcg_m2_mean	186	Woodland	0.10535	-0.0220606	0.186564	0.000486669	0.034806
Biomass_dry_mcg_m2_mean	187	Agriculture	0.0756519	-0.0885648	0.0845066	0.00784372	0.00714137
Biomass_dry_mcg_m2_mean	187	Aridity	-0.0431309	-0.0885648	0.0845066	0.00784372	0.00714137
Biomass_dry_mcg_m2_mean	187	Elevation	-0.0622743	-0.0885648	0.0845066	0.00784372	0.00714137
Biomass_dry_mcg_m2_mean	187	Lat	0.317521	-0.0885648	0.0845066	0.00784372	0.00714137
Biomass_dry_mcg_m2_mean	187	MAP	0.0173534	-0.0885648	0.0845066	0.00784372	0.00714137
Biomass_dry_mcg_m2_mean	187	MAT	-0.174226	-0.0885648	0.0845066	0.00784372	0.00714137
Biomass_dry_mcg_m2_mean	187	NDVI	-0.0885648	-0.0885648	0.0845066	0.00784372	0.00714137
Biomass_dry_mcg_m2_mean	187	pH_H2O	0.0845066	-0.0885648	0.0845066	0.00784372	0.00714137
Biomass_dry_mcg_m2_mean	187	Population	0.17498	-0.0885648	0.0845066	0.00784372	0.00714137
Biomass_dry_mcg_m2_mean	187	Scrub	0.222021	-0.0885648	0.0845066	0.00784372	0.00714137
Biomass_dry_mcg_m2_mean	187	SOCcontent	-0.112744	-0.0885648	0.0845066	0.00784372	0.00714137
Biomass_dry_mcg_m2_mean	187	Texture	-0.0351233	-0.0885648	0.0845066	0.00784372	0.00714137
Biomass_dry_mcg_m2_mean	187	Woodland	-0.000874422	-0.0885648	0.0845066	0.00784372	0.00714137
Biomass_dry_mcg_m2_mean	188	Agriculture	0.0596575	0.0529824	0.149802	0.00280714	0.0224408
Biomass_dry_mcg_m2_mean	188	Aridity	-0.0440941	0.0529824	0.149802	0.00280714	0.0224408
Biomass_dry_mcg_m2_mean	188	Elevation	-0.0750764	0.0529824	0.149802	0.00280714	0.0224408
Biomass_dry_mcg_m2_mean	188	Lat	0.282504	0.0529824	0.149802	0.00280714	0.0224408
Biomass_dry_mcg_m2_mean	188	MAP	-0.0336402	0.0529824	0.149802	0.00280714	0.0224408
Biomass_dry_mcg_m2_mean	188	MAT	-0.144806	0.0529824	0.149802	0.00280714	0.0224408
Biomass_dry_mcg_m2_mean	188	NDVI	0.0529824	0.0529824	0.149802	0.00280714	0.0224408
Biomass_dry_mcg_m2_mean	188	pH_H2O	0.149802	0.0529824	0.149802	0.00280714	0.0224408
Biomass_dry_mcg_m2_mean	188	Population	0.0479974	0.0529824	0.149802	0.00280714	0.0224408
Biomass_dry_mcg_m2_mean	188	Scrub	0.228174	0.0529824	0.149802	0.00280714	0.0224408
Biomass_dry_mcg_m2_mean	188	SOCcontent	-0.0197959	0.0529824	0.149802	0.00280714	0.0224408
Biomass_dry_mcg_m2_mean	188	Texture	-0.102771	0.0529824	0.149802	0.00280714	0.0224408
Biomass_dry_mcg_m2_mean	188	Woodland	0.0191033	0.0529824	0.149802	0.00280714	0.0224408
Biomass_dry_mcg_m2_mean	189	Agriculture	0.129381	-0.0294128	0.105658	0.000865112	0.0111637
Biomass_dry_mcg_m2_mean	189	Aridity	-0.108311	-0.0294128	0.105658	0.000865112	0.0111637
Biomass_dry_mcg_m2_mean	189	Elevation	-0.102154	-0.0294128	0.105658	0.000865112	0.0111637
Biomass_dry_mcg_m2_mean	189	Lat	0.286977	-0.0294128	0.105658	0.000865112	0.0111637
Biomass_dry_mcg_m2_mean	189	MAP	-0.0977754	-0.0294128	0.105658	0.000865112	0.0111637
Biomass_dry_mcg_m2_mean	189	MAT	-0.102956	-0.0294128	0.105658	0.000865112	0.0111637
Biomass_dry_mcg_m2_mean	189	NDVI	-0.0294128	-0.0294128	0.105658	0.000865112	0.0111637
Biomass_dry_mcg_m2_mean	189	pH_H2O	0.105658	-0.0294128	0.105658	0.000865112	0.0111637
Biomass_dry_mcg_m2_mean	189	Population	0.228433	-0.0294128	0.105658	0.000865112	0.0111637
Biomass_dry_mcg_m2_mean	189	Scrub	0.33647	-0.0294128	0.105658	0.000865112	0.0111637
Biomass_dry_mcg_m2_mean	189	SOCcontent	0.0123914	-0.0294128	0.105658	0.000865112	0.0111637
Biomass_dry_mcg_m2_mean	189	Texture	-0.060212	-0.0294128	0.105658	0.000865112	0.0111637
Biomass_dry_mcg_m2_mean	189	Woodland	0.0910083	-0.0294128	0.105658	0.000865112	0.0111637
Biomass_dry_mcg_m2_mean	19	Agriculture	0.100271	-0.0193006	0.0852868	0.000372513	0.00727384
Biomass_dry_mcg_m2_mean	19	Aridity	-0.0447871	-0.0193006	0.0852868	0.000372513	0.00727384
Biomass_dry_mcg_m2_mean	19	Elevation	-0.100106	-0.0193006	0.0852868	0.000372513	0.00727384
Biomass_dry_mcg_m2_mean	19	Lat	0.224515	-0.0193006	0.0852868	0.000372513	0.00727384
Biomass_dry_mcg_m2_mean	19	MAP	-0.0403222	-0.0193006	0.0852868	0.000372513	0.00727384
Biomass_dry_mcg_m2_mean	19	MAT	-0.176317	-0.0193006	0.0852868	0.000372513	0.00727384
Biomass_dry_mcg_m2_mean	19	NDVI	-0.0193006	-0.0193006	0.0852868	0.000372513	0.00727384
Biomass_dry_mcg_m2_mean	19	pH_H2O	0.0852868	-0.0193006	0.0852868	0.000372513	0.00727384
Biomass_dry_mcg_m2_mean	19	Population	0.0366038	-0.0193006	0.0852868	0.000372513	0.00727384
Biomass_dry_mcg_m2_mean	19	Scrub	0.257697	-0.0193006	0.0852868	0.000372513	0.00727384
Biomass_dry_mcg_m2_mean	19	SOCcontent	0.012795	-0.0193006	0.0852868	0.000372513	0.00727384
Biomass_dry_mcg_m2_mean	19	Texture	-0.107808	-0.0193006	0.0852868	0.000372513	0.00727384
Biomass_dry_mcg_m2_mean	19	Woodland	0.0755456	-0.0193006	0.0852868	0.000372513	0.00727384
Biomass_dry_mcg_m2_mean	190	Agriculture	0.10466	0.0873803	0.108229	0.00763532	0.0117136
Biomass_dry_mcg_m2_mean	190	Aridity	-0.0939744	0.0873803	0.108229	0.00763532	0.0117136
Biomass_dry_mcg_m2_mean	190	Elevation	-0.0582817	0.0873803	0.108229	0.00763532	0.0117136
Biomass_dry_mcg_m2_mean	190	Lat	0.263083	0.0873803	0.108229	0.00763532	0.0117136
Biomass_dry_mcg_m2_mean	190	MAP	-0.0326455	0.0873803	0.108229	0.00763532	0.0117136
Biomass_dry_mcg_m2_mean	190	MAT	-0.212569	0.0873803	0.108229	0.00763532	0.0117136
Biomass_dry_mcg_m2_mean	190	NDVI	0.0873803	0.0873803	0.108229	0.00763532	0.0117136
Biomass_dry_mcg_m2_mean	190	pH_H2O	0.108229	0.0873803	0.108229	0.00763532	0.0117136
Biomass_dry_mcg_m2_mean	190	Population	0.0641193	0.0873803	0.108229	0.00763532	0.0117136
Biomass_dry_mcg_m2_mean	190	Scrub	0.262658	0.0873803	0.108229	0.00763532	0.0117136
Biomass_dry_mcg_m2_mean	190	SOCcontent	-0.0669879	0.0873803	0.108229	0.00763532	0.0117136
Biomass_dry_mcg_m2_mean	190	Texture	-0.0575448	0.0873803	0.108229	0.00763532	0.0117136
Biomass_dry_mcg_m2_mean	190	Woodland	0.0589545	0.0873803	0.108229	0.00763532	0.0117136
Biomass_dry_mcg_m2_mean	191	Agriculture	0.0749641	0.0823714	0.245708	0.00678505	0.0603724
Biomass_dry_mcg_m2_mean	191	Aridity	-0.0305434	0.0823714	0.245708	0.00678505	0.0603724
Biomass_dry_mcg_m2_mean	191	Elevation	-0.0767145	0.0823714	0.245708	0.00678505	0.0603724
Biomass_dry_mcg_m2_mean	191	Lat	0.300396	0.0823714	0.245708	0.00678505	0.0603724
Biomass_dry_mcg_m2_mean	191	MAP	0.00350206	0.0823714	0.245708	0.00678505	0.0603724
Biomass_dry_mcg_m2_mean	191	MAT	-0.197531	0.0823714	0.245708	0.00678505	0.0603724
Biomass_dry_mcg_m2_mean	191	NDVI	0.0823714	0.0823714	0.245708	0.00678505	0.0603724
Biomass_dry_mcg_m2_mean	191	pH_H2O	0.245708	0.0823714	0.245708	0.00678505	0.0603724
Biomass_dry_mcg_m2_mean	191	Population	0.109773	0.0823714	0.245708	0.00678505	0.0603724
Biomass_dry_mcg_m2_mean	191	Scrub	0.254293	0.0823714	0.245708	0.00678505	0.0603724
Biomass_dry_mcg_m2_mean	191	SOCcontent	0.0731582	0.0823714	0.245708	0.00678505	0.0603724
Biomass_dry_mcg_m2_mean	191	Texture	-0.0761596	0.0823714	0.245708	0.00678505	0.0603724
Biomass_dry_mcg_m2_mean	191	Woodland	0.0472888	0.0823714	0.245708	0.00678505	0.0603724
Biomass_dry_mcg_m2_mean	192	Agriculture	-0.0216861	0.0267797	0.202797	0.000717153	0.0411267
Biomass_dry_mcg_m2_mean	192	Aridity	-0.0832719	0.0267797	0.202797	0.000717153	0.0411267
Biomass_dry_mcg_m2_mean	192	Elevation	-0.105276	0.0267797	0.202797	0.000717153	0.0411267
Biomass_dry_mcg_m2_mean	192	Lat	0.302698	0.0267797	0.202797	0.000717153	0.0411267
Biomass_dry_mcg_m2_mean	192	MAP	-0.0722052	0.0267797	0.202797	0.000717153	0.0411267
Biomass_dry_mcg_m2_mean	192	MAT	-0.0733896	0.0267797	0.202797	0.000717153	0.0411267
Biomass_dry_mcg_m2_mean	192	NDVI	0.0267797	0.0267797	0.202797	0.000717153	0.0411267
Biomass_dry_mcg_m2_mean	192	pH_H2O	0.202797	0.0267797	0.202797	0.000717153	0.0411267
Biomass_dry_mcg_m2_mean	192	Population	0.0142099	0.0267797	0.202797	0.000717153	0.0411267
Biomass_dry_mcg_m2_mean	192	Scrub	0.210237	0.0267797	0.202797	0.000717153	0.0411267
Biomass_dry_mcg_m2_mean	192	SOCcontent	0.0570341	0.0267797	0.202797	0.000717153	0.0411267
Biomass_dry_mcg_m2_mean	192	Texture	-0.14978	0.0267797	0.202797	0.000717153	0.0411267
Biomass_dry_mcg_m2_mean	192	Woodland	0.00261979	0.0267797	0.202797	0.000717153	0.0411267
Biomass_dry_mcg_m2_mean	193	Agriculture	0.0762637	0.0651786	0.152103	0.00424825	0.0231353
Biomass_dry_mcg_m2_mean	193	Aridity	-0.0809933	0.0651786	0.152103	0.00424825	0.0231353
Biomass_dry_mcg_m2_mean	193	Elevation	-0.0782936	0.0651786	0.152103	0.00424825	0.0231353
Biomass_dry_mcg_m2_mean	193	Lat	0.280131	0.0651786	0.152103	0.00424825	0.0231353
Biomass_dry_mcg_m2_mean	193	MAP	-0.059777	0.0651786	0.152103	0.00424825	0.0231353
Biomass_dry_mcg_m2_mean	193	MAT	-0.138229	0.0651786	0.152103	0.00424825	0.0231353
Biomass_dry_mcg_m2_mean	193	NDVI	0.0651786	0.0651786	0.152103	0.00424825	0.0231353
Biomass_dry_mcg_m2_mean	193	pH_H2O	0.152103	0.0651786	0.152103	0.00424825	0.0231353
Biomass_dry_mcg_m2_mean	193	Population	0.0568226	0.0651786	0.152103	0.00424825	0.0231353
Biomass_dry_mcg_m2_mean	193	Scrub	0.223561	0.0651786	0.152103	0.00424825	0.0231353
Biomass_dry_mcg_m2_mean	193	SOCcontent	-0.0073874	0.0651786	0.152103	0.00424825	0.0231353
Biomass_dry_mcg_m2_mean	193	Texture	-0.120508	0.0651786	0.152103	0.00424825	0.0231353
Biomass_dry_mcg_m2_mean	193	Woodland	0.0486983	0.0651786	0.152103	0.00424825	0.0231353
Biomass_dry_mcg_m2_mean	194	Agriculture	0.140926	0.01467	0.183822	0.000215209	0.0337905
Biomass_dry_mcg_m2_mean	194	Aridity	-0.00756622	0.01467	0.183822	0.000215209	0.0337905
Biomass_dry_mcg_m2_mean	194	Elevation	-0.0623142	0.01467	0.183822	0.000215209	0.0337905
Biomass_dry_mcg_m2_mean	194	Lat	0.267664	0.01467	0.183822	0.000215209	0.0337905
Biomass_dry_mcg_m2_mean	194	MAP	0.0652124	0.01467	0.183822	0.000215209	0.0337905
Biomass_dry_mcg_m2_mean	194	MAT	-0.284981	0.01467	0.183822	0.000215209	0.0337905
Biomass_dry_mcg_m2_mean	194	NDVI	0.01467	0.01467	0.183822	0.000215209	0.0337905
Biomass_dry_mcg_m2_mean	194	pH_H2O	0.183822	0.01467	0.183822	0.000215209	0.0337905
Biomass_dry_mcg_m2_mean	194	Population	0.189045	0.01467	0.183822	0.000215209	0.0337905
Biomass_dry_mcg_m2_mean	194	Scrub	0.248964	0.01467	0.183822	0.000215209	0.0337905
Biomass_dry_mcg_m2_mean	194	SOCcontent	-0.0229512	0.01467	0.183822	0.000215209	0.0337905
Biomass_dry_mcg_m2_mean	194	Texture	-0.0451729	0.01467	0.183822	0.000215209	0.0337905
Biomass_dry_mcg_m2_mean	194	Woodland	0.116651	0.01467	0.183822	0.000215209	0.0337905
Biomass_dry_mcg_m2_mean	195	Agriculture	0.05322	-0.000552546	0.195399	3.05307e-07	0.0381807
Biomass_dry_mcg_m2_mean	195	Aridity	-0.0503872	-0.000552546	0.195399	3.05307e-07	0.0381807
Biomass_dry_mcg_m2_mean	195	Elevation	-0.0837235	-0.000552546	0.195399	3.05307e-07	0.0381807
Biomass_dry_mcg_m2_mean	195	Lat	0.289	-0.000552546	0.195399	3.05307e-07	0.0381807
Biomass_dry_mcg_m2_mean	195	MAP	-0.00908687	-0.000552546	0.195399	3.05307e-07	0.0381807
Biomass_dry_mcg_m2_mean	195	MAT	-0.14844	-0.000552546	0.195399	3.05307e-07	0.0381807
Biomass_dry_mcg_m2_mean	195	NDVI	-0.000552546	-0.000552546	0.195399	3.05307e-07	0.0381807
Biomass_dry_mcg_m2_mean	195	pH_H2O	0.195399	-0.000552546	0.195399	3.05307e-07	0.0381807
Biomass_dry_mcg_m2_mean	195	Population	0.226845	-0.000552546	0.195399	3.05307e-07	0.0381807
Biomass_dry_mcg_m2_mean	195	Scrub	0.219229	-0.000552546	0.195399	3.05307e-07	0.0381807
Biomass_dry_mcg_m2_mean	195	SOCcontent	0.0239065	-0.000552546	0.195399	3.05307e-07	0.0381807
Biomass_dry_mcg_m2_mean	195	Texture	-0.0619956	-0.000552546	0.195399	3.05307e-07	0.0381807
Biomass_dry_mcg_m2_mean	195	Woodland	0.0851789	-0.000552546	0.195399	3.05307e-07	0.0381807
Biomass_dry_mcg_m2_mean	196	Agriculture	0.0873264	0.0999318	0.124105	0.00998636	0.015402
Biomass_dry_mcg_m2_mean	196	Aridity	-0.0547729	0.0999318	0.124105	0.00998636	0.015402
Biomass_dry_mcg_m2_mean	196	Elevation	-0.0805904	0.0999318	0.124105	0.00998636	0.015402
Biomass_dry_mcg_m2_mean	196	Lat	0.257633	0.0999318	0.124105	0.00998636	0.015402
Biomass_dry_mcg_m2_mean	196	MAP	-0.0631705	0.0999318	0.124105	0.00998636	0.015402
Biomass_dry_mcg_m2_mean	196	MAT	-0.160121	0.0999318	0.124105	0.00998636	0.015402
Biomass_dry_mcg_m2_mean	196	NDVI	0.0999318	0.0999318	0.124105	0.00998636	0.015402
Biomass_dry_mcg_m2_mean	196	pH_H2O	0.124105	0.0999318	0.124105	0.00998636	0.015402
Biomass_dry_mcg_m2_mean	196	Population	0.0378654	0.0999318	0.124105	0.00998636	0.015402
Biomass_dry_mcg_m2_mean	196	Scrub	0.263407	0.0999318	0.124105	0.00998636	0.015402
Biomass_dry_mcg_m2_mean	196	SOCcontent	0.0108123	0.0999318	0.124105	0.00998636	0.015402
Biomass_dry_mcg_m2_mean	196	Texture	-0.167823	0.0999318	0.124105	0.00998636	0.015402
Biomass_dry_mcg_m2_mean	196	Woodland	0.027065	0.0999318	0.124105	0.00998636	0.015402
Biomass_dry_mcg_m2_mean	197	Agriculture	0.0240525	0.068869	0.204513	0.00474293	0.0418256
Biomass_dry_mcg_m2_mean	197	Aridity	-0.0179766	0.068869	0.204513	0.00474293	0.0418256
Biomass_dry_mcg_m2_mean	197	Elevation	-0.0899606	0.068869	0.204513	0.00474293	0.0418256
Biomass_dry_mcg_m2_mean	197	Lat	0.308633	0.068869	0.204513	0.00474293	0.0418256
Biomass_dry_mcg_m2_mean	197	MAP	-0.01667	0.068869	0.204513	0.00474293	0.0418256
Biomass_dry_mcg_m2_mean	197	MAT	-0.135676	0.068869	0.204513	0.00474293	0.0418256
Biomass_dry_mcg_m2_mean	197	NDVI	0.068869	0.068869	0.204513	0.00474293	0.0418256
Biomass_dry_mcg_m2_mean	197	pH_H2O	0.204513	0.068869	0.204513	0.00474293	0.0418256
Biomass_dry_mcg_m2_mean	197	Population	0.105943	0.068869	0.204513	0.00474293	0.0418256
Biomass_dry_mcg_m2_mean	197	Scrub	0.274792	0.068869	0.204513	0.00474293	0.0418256
Biomass_dry_mcg_m2_mean	197	SOCcontent	0.0185574	0.068869	0.204513	0.00474293	0.0418256
Biomass_dry_mcg_m2_mean	197	Texture	-0.0954157	0.068869	0.204513	0.00474293	0.0418256
Biomass_dry_mcg_m2_mean	197	Woodland	-0.000530707	0.068869	0.204513	0.00474293	0.0418256
Biomass_dry_mcg_m2_mean	198	Agriculture	0.0745831	0.00856121	0.200526	7.32943e-05	0.0402105
Biomass_dry_mcg_m2_mean	198	Aridity	-0.0127992	0.00856121	0.200526	7.32943e-05	0.0402105
Biomass_dry_mcg_m2_mean	198	Elevation	-0.069097	0.00856121	0.200526	7.32943e-05	0.0402105
Biomass_dry_mcg_m2_mean	198	Lat	0.260731	0.00856121	0.200526	7.32943e-05	0.0402105
Biomass_dry_mcg_m2_mean	198	MAP	0.0787872	0.00856121	0.200526	7.32943e-05	0.0402105
Biomass_dry_mcg_m2_mean	198	MAT	-0.260855	0.00856121	0.200526	7.32943e-05	0.0402105
Biomass_dry_mcg_m2_mean	198	NDVI	0.00856121	0.00856121	0.200526	7.32943e-05	0.0402105
Biomass_dry_mcg_m2_mean	198	pH_H2O	0.200526	0.00856121	0.200526	7.32943e-05	0.0402105
Biomass_dry_mcg_m2_mean	198	Population	0.0848834	0.00856121	0.200526	7.32943e-05	0.0402105
Biomass_dry_mcg_m2_mean	198	Scrub	0.187398	0.00856121	0.200526	7.32943e-05	0.0402105
Biomass_dry_mcg_m2_mean	198	SOCcontent	-0.0438457	0.00856121	0.200526	7.32943e-05	0.0402105
Biomass_dry_mcg_m2_mean	198	Texture	-0.162749	0.00856121	0.200526	7.32943e-05	0.0402105
Biomass_dry_mcg_m2_mean	198	Woodland	0.0633399	0.00856121	0.200526	7.32943e-05	0.0402105
Biomass_dry_mcg_m2_mean	199	Agriculture	0.0608143	0.0500679	0.190539	0.00250679	0.036305
Biomass_dry_mcg_m2_mean	199	Aridity	-0.0663765	0.0500679	0.190539	0.00250679	0.036305
Biomass_dry_mcg_m2_mean	199	Elevation	-0.0750127	0.0500679	0.190539	0.00250679	0.036305
Biomass_dry_mcg_m2_mean	199	Lat	0.305743	0.0500679	0.190539	0.00250679	0.036305
Biomass_dry_mcg_m2_mean	199	MAP	-0.0422584	0.0500679	0.190539	0.00250679	0.036305
Biomass_dry_mcg_m2_mean	199	MAT	-0.158126	0.0500679	0.190539	0.00250679	0.036305
Biomass_dry_mcg_m2_mean	199	NDVI	0.0500679	0.0500679	0.190539	0.00250679	0.036305
Biomass_dry_mcg_m2_mean	199	pH_H2O	0.190539	0.0500679	0.190539	0.00250679	0.036305
Biomass_dry_mcg_m2_mean	199	Population	0.000881633	0.0500679	0.190539	0.00250679	0.036305
Biomass_dry_mcg_m2_mean	199	Scrub	0.212545	0.0500679	0.190539	0.00250679	0.036305
Biomass_dry_mcg_m2_mean	199	SOCcontent	0.0568057	0.0500679	0.190539	0.00250679	0.036305
Biomass_dry_mcg_m2_mean	199	Texture	-0.047139	0.0500679	0.190539	0.00250679	0.036305
Biomass_dry_mcg_m2_mean	199	Woodland	0.0416485	0.0500679	0.190539	0.00250679	0.036305
Biomass_dry_mcg_m2_mean	2	Agriculture	0.15582	0.0322921	0.174493	0.00104278	0.030448
Biomass_dry_mcg_m2_mean	2	Aridity	-0.0972102	0.0322921	0.174493	0.00104278	0.030448
Biomass_dry_mcg_m2_mean	2	Elevation	-0.0796157	0.0322921	0.174493	0.00104278	0.030448
Biomass_dry_mcg_m2_mean	2	Lat	0.308485	0.0322921	0.174493	0.00104278	0.030448
Biomass_dry_mcg_m2_mean	2	MAP	-0.0503775	0.0322921	0.174493	0.00104278	0.030448
Biomass_dry_mcg_m2_mean	2	MAT	-0.143615	0.0322921	0.174493	0.00104278	0.030448
Biomass_dry_mcg_m2_mean	2	NDVI	0.0322921	0.0322921	0.174493	0.00104278	0.030448
Biomass_dry_mcg_m2_mean	2	pH_H2O	0.174493	0.0322921	0.174493	0.00104278	0.030448
Biomass_dry_mcg_m2_mean	2	Population	0.060556	0.0322921	0.174493	0.00104278	0.030448
Biomass_dry_mcg_m2_mean	2	Scrub	0.268079	0.0322921	0.174493	0.00104278	0.030448
Biomass_dry_mcg_m2_mean	2	SOCcontent	-0.0767964	0.0322921	0.174493	0.00104278	0.030448
Biomass_dry_mcg_m2_mean	2	Texture	-0.0759442	0.0322921	0.174493	0.00104278	0.030448
Biomass_dry_mcg_m2_mean	2	Woodland	0.0823959	0.0322921	0.174493	0.00104278	0.030448
Biomass_dry_mcg_m2_mean	20	Agriculture	-0.022338	-0.0218483	0.0353207	0.00047735	0.00124755
Biomass_dry_mcg_m2_mean	20	Aridity	-0.0354645	-0.0218483	0.0353207	0.00047735	0.00124755
Biomass_dry_mcg_m2_mean	20	Elevation	-0.0913816	-0.0218483	0.0353207	0.00047735	0.00124755
Biomass_dry_mcg_m2_mean	20	Lat	0.231801	-0.0218483	0.0353207	0.00047735	0.00124755
Biomass_dry_mcg_m2_mean	20	MAP	-0.0526526	-0.0218483	0.0353207	0.00047735	0.00124755
Biomass_dry_mcg_m2_mean	20	MAT	-0.119125	-0.0218483	0.0353207	0.00047735	0.00124755
Biomass_dry_mcg_m2_mean	20	NDVI	-0.0218483	-0.0218483	0.0353207	0.00047735	0.00124755
Biomass_dry_mcg_m2_mean	20	pH_H2O	0.0353207	-0.0218483	0.0353207	0.00047735	0.00124755
Biomass_dry_mcg_m2_mean	20	Population	0.0884226	-0.0218483	0.0353207	0.00047735	0.00124755
Biomass_dry_mcg_m2_mean	20	Scrub	0.197155	-0.0218483	0.0353207	0.00047735	0.00124755
Biomass_dry_mcg_m2_mean	20	SOCcontent	0.039521	-0.0218483	0.0353207	0.00047735	0.00124755
Biomass_dry_mcg_m2_mean	20	Texture	-0.146859	-0.0218483	0.0353207	0.00047735	0.00124755
Biomass_dry_mcg_m2_mean	20	Woodland	-0.0357591	-0.0218483	0.0353207	0.00047735	0.00124755
Biomass_dry_mcg_m2_mean	21	Agriculture	0.0259863	-0.0179075	0.0797945	0.000320679	0.00636716
Biomass_dry_mcg_m2_mean	21	Aridity	-0.0213498	-0.0179075	0.0797945	0.000320679	0.00636716
Biomass_dry_mcg_m2_mean	21	Elevation	-0.106522	-0.0179075	0.0797945	0.000320679	0.00636716
Biomass_dry_mcg_m2_mean	21	Lat	0.211411	-0.0179075	0.0797945	0.000320679	0.00636716
Biomass_dry_mcg_m2_mean	21	MAP	-0.0341579	-0.0179075	0.0797945	0.000320679	0.00636716
Biomass_dry_mcg_m2_mean	21	MAT	-0.140062	-0.0179075	0.0797945	0.000320679	0.00636716
Biomass_dry_mcg_m2_mean	21	NDVI	-0.0179075	-0.0179075	0.0797945	0.000320679	0.00636716
Biomass_dry_mcg_m2_mean	21	pH_H2O	0.0797945	-0.0179075	0.0797945	0.000320679	0.00636716
Biomass_dry_mcg_m2_mean	21	Population	0.218852	-0.0179075	0.0797945	0.000320679	0.00636716
Biomass_dry_mcg_m2_mean	21	Scrub	0.27727	-0.0179075	0.0797945	0.000320679	0.00636716
Biomass_dry_mcg_m2_mean	21	SOCcontent	0.0579723	-0.0179075	0.0797945	0.000320679	0.00636716
Biomass_dry_mcg_m2_mean	21	Texture	-0.16169	-0.0179075	0.0797945	0.000320679	0.00636716
Biomass_dry_mcg_m2_mean	21	Woodland	0.0364561	-0.0179075	0.0797945	0.000320679	0.00636716
Biomass_dry_mcg_m2_mean	22	Agriculture	0.0687742	0.0290647	0.155106	0.000844759	0.0240578
Biomass_dry_mcg_m2_mean	22	Aridity	-0.0990554	0.0290647	0.155106	0.000844759	0.0240578
Biomass_dry_mcg_m2_mean	22	Elevation	-0.101279	0.0290647	0.155106	0.000844759	0.0240578
Biomass_dry_mcg_m2_mean	22	Lat	0.288918	0.0290647	0.155106	0.000844759	0.0240578
Biomass_dry_mcg_m2_mean	22	MAP	-0.0778922	0.0290647	0.155106	0.000844759	0.0240578
Biomass_dry_mcg_m2_mean	22	MAT	-0.124933	0.0290647	0.155106	0.000844759	0.0240578
Biomass_dry_mcg_m2_mean	22	NDVI	0.0290647	0.0290647	0.155106	0.000844759	0.0240578
Biomass_dry_mcg_m2_mean	22	pH_H2O	0.155106	0.0290647	0.155106	0.000844759	0.0240578
Biomass_dry_mcg_m2_mean	22	Population	0.0815028	0.0290647	0.155106	0.000844759	0.0240578
Biomass_dry_mcg_m2_mean	22	Scrub	0.249401	0.0290647	0.155106	0.000844759	0.0240578
Biomass_dry_mcg_m2_mean	22	SOCcontent	0.0176199	0.0290647	0.155106	0.000844759	0.0240578
Biomass_dry_mcg_m2_mean	22	Texture	-0.0966311	0.0290647	0.155106	0.000844759	0.0240578
Biomass_dry_mcg_m2_mean	22	Woodland	0.0846601	0.0290647	0.155106	0.000844759	0.0240578
Biomass_dry_mcg_m2_mean	23	Agriculture	0.126657	0.0535637	0.160446	0.00286907	0.025743
Biomass_dry_mcg_m2_mean	23	Aridity	-0.113431	0.0535637	0.160446	0.00286907	0.025743
Biomass_dry_mcg_m2_mean	23	Elevation	-0.10643	0.0535637	0.160446	0.00286907	0.025743
Biomass_dry_mcg_m2_mean	23	Lat	0.255005	0.0535637	0.160446	0.00286907	0.025743
Biomass_dry_mcg_m2_mean	23	MAP	-0.0629153	0.0535637	0.160446	0.00286907	0.025743
Biomass_dry_mcg_m2_mean	23	MAT	-0.184086	0.0535637	0.160446	0.00286907	0.025743
Biomass_dry_mcg_m2_mean	23	NDVI	0.0535637	0.0535637	0.160446	0.00286907	0.025743
Biomass_dry_mcg_m2_mean	23	pH_H2O	0.160446	0.0535637	0.160446	0.00286907	0.025743
Biomass_dry_mcg_m2_mean	23	Population	0.220574	0.0535637	0.160446	0.00286907	0.025743
Biomass_dry_mcg_m2_mean	23	Scrub	0.218839	0.0535637	0.160446	0.00286907	0.025743
Biomass_dry_mcg_m2_mean	23	SOCcontent	-0.0294335	0.0535637	0.160446	0.00286907	0.025743
Biomass_dry_mcg_m2_mean	23	Texture	-0.138063	0.0535637	0.160446	0.00286907	0.025743
Biomass_dry_mcg_m2_mean	23	Woodland	0.113215	0.0535637	0.160446	0.00286907	0.025743
Biomass_dry_mcg_m2_mean	24	Agriculture	0.0992662	0.0182381	0.149117	0.000332627	0.022236
Biomass_dry_mcg_m2_mean	24	Aridity	-0.0146815	0.0182381	0.149117	0.000332627	0.022236
Biomass_dry_mcg_m2_mean	24	Elevation	-0.0771606	0.0182381	0.149117	0.000332627	0.022236
Biomass_dry_mcg_m2_mean	24	Lat	0.309431	0.0182381	0.149117	0.000332627	0.022236
Biomass_dry_mcg_m2_mean	24	MAP	-0.0202017	0.0182381	0.149117	0.000332627	0.022236
Biomass_dry_mcg_m2_mean	24	MAT	-0.224532	0.0182381	0.149117	0.000332627	0.022236
Biomass_dry_mcg_m2_mean	24	NDVI	0.0182381	0.0182381	0.149117	0.000332627	0.022236
Biomass_dry_mcg_m2_mean	24	pH_H2O	0.149117	0.0182381	0.149117	0.000332627	0.022236
Biomass_dry_mcg_m2_mean	24	Population	0.178974	0.0182381	0.149117	0.000332627	0.022236
Biomass_dry_mcg_m2_mean	24	Scrub	0.197851	0.0182381	0.149117	0.000332627	0.022236
Biomass_dry_mcg_m2_mean	24	SOCcontent	0.0259634	0.0182381	0.149117	0.000332627	0.022236
Biomass_dry_mcg_m2_mean	24	Texture	-0.0187452	0.0182381	0.149117	0.000332627	0.022236
Biomass_dry_mcg_m2_mean	24	Woodland	0.0446179	0.0182381	0.149117	0.000332627	0.022236
Biomass_dry_mcg_m2_mean	25	Agriculture	0.0378693	0.120591	0.116549	0.0145422	0.0135838
Biomass_dry_mcg_m2_mean	25	Aridity	-0.0842453	0.120591	0.116549	0.0145422	0.0135838
Biomass_dry_mcg_m2_mean	25	Elevation	-0.0755388	0.120591	0.116549	0.0145422	0.0135838
Biomass_dry_mcg_m2_mean	25	Lat	0.294786	0.120591	0.116549	0.0145422	0.0135838
Biomass_dry_mcg_m2_mean	25	MAP	-0.106485	0.120591	0.116549	0.0145422	0.0135838
Biomass_dry_mcg_m2_mean	25	MAT	-0.113018	0.120591	0.116549	0.0145422	0.0135838
Biomass_dry_mcg_m2_mean	25	NDVI	0.120591	0.120591	0.116549	0.0145422	0.0135838
Biomass_dry_mcg_m2_mean	25	pH_H2O	0.116549	0.120591	0.116549	0.0145422	0.0135838
Biomass_dry_mcg_m2_mean	25	Population	0.158105	0.120591	0.116549	0.0145422	0.0135838
Biomass_dry_mcg_m2_mean	25	Scrub	0.295851	0.120591	0.116549	0.0145422	0.0135838
Biomass_dry_mcg_m2_mean	25	SOCcontent	0.0492377	0.120591	0.116549	0.0145422	0.0135838
Biomass_dry_mcg_m2_mean	25	Texture	-0.0661099	0.120591	0.116549	0.0145422	0.0135838
Biomass_dry_mcg_m2_mean	25	Woodland	-0.00688314	0.120591	0.116549	0.0145422	0.0135838
Biomass_dry_mcg_m2_mean	26	Agriculture	0.0773264	0.0922788	0.220709	0.00851538	0.0487126
Biomass_dry_mcg_m2_mean	26	Aridity	-0.174813	0.0922788	0.220709	0.00851538	0.0487126
Biomass_dry_mcg_m2_mean	26	Elevation	-0.0517892	0.0922788	0.220709	0.00851538	0.0487126
Biomass_dry_mcg_m2_mean	26	Lat	0.331292	0.0922788	0.220709	0.00851538	0.0487126
Biomass_dry_mcg_m2_mean	26	MAP	-0.101403	0.0922788	0.220709	0.00851538	0.0487126
Biomass_dry_mcg_m2_mean	26	MAT	-0.0504988	0.0922788	0.220709	0.00851538	0.0487126
Biomass_dry_mcg_m2_mean	26	NDVI	0.0922788	0.0922788	0.220709	0.00851538	0.0487126
Biomass_dry_mcg_m2_mean	26	pH_H2O	0.220709	0.0922788	0.220709	0.00851538	0.0487126
Biomass_dry_mcg_m2_mean	26	Population	0.0552909	0.0922788	0.220709	0.00851538	0.0487126
Biomass_dry_mcg_m2_mean	26	Scrub	0.340447	0.0922788	0.220709	0.00851538	0.0487126
Biomass_dry_mcg_m2_mean	26	SOCcontent	0.0558524	0.0922788	0.220709	0.00851538	0.0487126
Biomass_dry_mcg_m2_mean	26	Texture	-0.104999	0.0922788	0.220709	0.00851538	0.0487126
Biomass_dry_mcg_m2_mean	26	Woodland	0.0969274	0.0922788	0.220709	0.00851538	0.0487126
Biomass_dry_mcg_m2_mean	27	Agriculture	0.137234	0.0861182	0.225788	0.00741635	0.0509801
Biomass_dry_mcg_m2_mean	27	Aridity	-0.13158	0.0861182	0.225788	0.00741635	0.0509801
Biomass_dry_mcg_m2_mean	27	Elevation	-0.0884915	0.0861182	0.225788	0.00741635	0.0509801
Biomass_dry_mcg_m2_mean	27	Lat	0.268669	0.0861182	0.225788	0.00741635	0.0509801
Biomass_dry_mcg_m2_mean	27	MAP	-0.0359219	0.0861182	0.225788	0.00741635	0.0509801
Biomass_dry_mcg_m2_mean	27	MAT	-0.190554	0.0861182	0.225788	0.00741635	0.0509801
Biomass_dry_mcg_m2_mean	27	NDVI	0.0861182	0.0861182	0.225788	0.00741635	0.0509801
Biomass_dry_mcg_m2_mean	27	pH_H2O	0.225788	0.0861182	0.225788	0.00741635	0.0509801
Biomass_dry_mcg_m2_mean	27	Population	0.145122	0.0861182	0.225788	0.00741635	0.0509801
Biomass_dry_mcg_m2_mean	27	Scrub	0.252147	0.0861182	0.225788	0.00741635	0.0509801
Biomass_dry_mcg_m2_mean	27	SOCcontent	-0.0064804	0.0861182	0.225788	0.00741635	0.0509801
Biomass_dry_mcg_m2_mean	27	Texture	-0.0946331	0.0861182	0.225788	0.00741635	0.0509801
Biomass_dry_mcg_m2_mean	27	Woodland	0.130012	0.0861182	0.225788	0.00741635	0.0509801
Biomass_dry_mcg_m2_mean	28	Agriculture	0.132171	-0.0576196	0.10757	0.00332002	0.0115712
Biomass_dry_mcg_m2_mean	28	Aridity	-0.073937	-0.0576196	0.10757	0.00332002	0.0115712
Biomass_dry_mcg_m2_mean	28	Elevation	-0.108143	-0.0576196	0.10757	0.00332002	0.0115712
Biomass_dry_mcg_m2_mean	28	Lat	0.260842	-0.0576196	0.10757	0.00332002	0.0115712
Biomass_dry_mcg_m2_mean	28	MAP	-0.068102	-0.0576196	0.10757	0.00332002	0.0115712
Biomass_dry_mcg_m2_mean	28	MAT	-0.166467	-0.0576196	0.10757	0.00332002	0.0115712
Biomass_dry_mcg_m2_mean	28	NDVI	-0.0576196	-0.0576196	0.10757	0.00332002	0.0115712
Biomass_dry_mcg_m2_mean	28	pH_H2O	0.10757	-0.0576196	0.10757	0.00332002	0.0115712
Biomass_dry_mcg_m2_mean	28	Population	0.070618	-0.0576196	0.10757	0.00332002	0.0115712
Biomass_dry_mcg_m2_mean	28	Scrub	0.187862	-0.0576196	0.10757	0.00332002	0.0115712
Biomass_dry_mcg_m2_mean	28	SOCcontent	0.0171778	-0.0576196	0.10757	0.00332002	0.0115712
Biomass_dry_mcg_m2_mean	28	Texture	-0.0565653	-0.0576196	0.10757	0.00332002	0.0115712
Biomass_dry_mcg_m2_mean	28	Woodland	0.124442	-0.0576196	0.10757	0.00332002	0.0115712
Biomass_dry_mcg_m2_mean	29	Agriculture	0.00117867	0.0819867	0.208507	0.00672182	0.0434753
Biomass_dry_mcg_m2_mean	29	Aridity	-0.0826126	0.0819867	0.208507	0.00672182	0.0434753
Biomass_dry_mcg_m2_mean	29	Elevation	-0.0900712	0.0819867	0.208507	0.00672182	0.0434753
Biomass_dry_mcg_m2_mean	29	Lat	0.302324	0.0819867	0.208507	0.00672182	0.0434753
Biomass_dry_mcg_m2_mean	29	MAP	-0.0675178	0.0819867	0.208507	0.00672182	0.0434753
Biomass_dry_mcg_m2_mean	29	MAT	-0.0924367	0.0819867	0.208507	0.00672182	0.0434753
Biomass_dry_mcg_m2_mean	29	NDVI	0.0819867	0.0819867	0.208507	0.00672182	0.0434753
Biomass_dry_mcg_m2_mean	29	pH_H2O	0.208507	0.0819867	0.208507	0.00672182	0.0434753
Biomass_dry_mcg_m2_mean	29	Population	0.277825	0.0819867	0.208507	0.00672182	0.0434753
Biomass_dry_mcg_m2_mean	29	Scrub	0.231074	0.0819867	0.208507	0.00672182	0.0434753
Biomass_dry_mcg_m2_mean	29	SOCcontent	0.0524568	0.0819867	0.208507	0.00672182	0.0434753
Biomass_dry_mcg_m2_mean	29	Texture	-0.0832933	0.0819867	0.208507	0.00672182	0.0434753
Biomass_dry_mcg_m2_mean	29	Woodland	0.0134114	0.0819867	0.208507	0.00672182	0.0434753
Biomass_dry_mcg_m2_mean	3	Agriculture	0.0699257	0.056409	0.150447	0.00318198	0.0226344
Biomass_dry_mcg_m2_mean	3	Aridity	-0.104657	0.056409	0.150447	0.00318198	0.0226344
Biomass_dry_mcg_m2_mean	3	Elevation	-0.0808504	0.056409	0.150447	0.00318198	0.0226344
Biomass_dry_mcg_m2_mean	3	Lat	0.318069	0.056409	0.150447	0.00318198	0.0226344
Biomass_dry_mcg_m2_mean	3	MAP	-0.0881997	0.056409	0.150447	0.00318198	0.0226344
Biomass_dry_mcg_m2_mean	3	MAT	-0.0834373	0.056409	0.150447	0.00318198	0.0226344
Biomass_dry_mcg_m2_mean	3	NDVI	0.056409	0.056409	0.150447	0.00318198	0.0226344
Biomass_dry_mcg_m2_mean	3	pH_H2O	0.150447	0.056409	0.150447	0.00318198	0.0226344
Biomass_dry_mcg_m2_mean	3	Population	0.0714524	0.056409	0.150447	0.00318198	0.0226344
Biomass_dry_mcg_m2_mean	3	Scrub	0.241981	0.056409	0.150447	0.00318198	0.0226344
Biomass_dry_mcg_m2_mean	3	SOCcontent	-0.0218492	0.056409	0.150447	0.00318198	0.0226344
Biomass_dry_mcg_m2_mean	3	Texture	-0.0711103	0.056409	0.150447	0.00318198	0.0226344
Biomass_dry_mcg_m2_mean	3	Woodland	0.0136836	0.056409	0.150447	0.00318198	0.0226344
Biomass_dry_mcg_m2_mean	30	Agriculture	0.153405	-0.00789436	0.198888	6.23209e-05	0.0395566
Biomass_dry_mcg_m2_mean	30	Aridity	-0.133648	-0.00789436	0.198888	6.23209e-05	0.0395566
Biomass_dry_mcg_m2_mean	30	Elevation	-0.112537	-0.00789436	0.198888	6.23209e-05	0.0395566
Biomass_dry_mcg_m2_mean	30	Lat	0.301482	-0.00789436	0.198888	6.23209e-05	0.0395566
Biomass_dry_mcg_m2_mean	30	MAP	-0.075301	-0.00789436	0.198888	6.23209e-05	0.0395566
Biomass_dry_mcg_m2_mean	30	MAT	-0.158839	-0.00789436	0.198888	6.23209e-05	0.0395566
Biomass_dry_mcg_m2_mean	30	NDVI	-0.00789436	-0.00789436	0.198888	6.23209e-05	0.0395566
Biomass_dry_mcg_m2_mean	30	pH_H2O	0.198888	-0.00789436	0.198888	6.23209e-05	0.0395566
Biomass_dry_mcg_m2_mean	30	Population	0.199047	-0.00789436	0.198888	6.23209e-05	0.0395566
Biomass_dry_mcg_m2_mean	30	Scrub	0.221467	-0.00789436	0.198888	6.23209e-05	0.0395566
Biomass_dry_mcg_m2_mean	30	SOCcontent	0.0317659	-0.00789436	0.198888	6.23209e-05	0.0395566
Biomass_dry_mcg_m2_mean	30	Texture	-0.101843	-0.00789436	0.198888	6.23209e-05	0.0395566
Biomass_dry_mcg_m2_mean	30	Woodland	0.149043	-0.00789436	0.198888	6.23209e-05	0.0395566
Biomass_dry_mcg_m2_mean	31	Agriculture	0.0952175	0.0952722	0.0638664	0.0090768	0.00407892
Biomass_dry_mcg_m2_mean	31	Aridity	-0.0250106	0.0952722	0.0638664	0.0090768	0.00407892
Biomass_dry_mcg_m2_mean	31	Elevation	-0.0772077	0.0952722	0.0638664	0.0090768	0.00407892
Biomass_dry_mcg_m2_mean	31	Lat	0.243985	0.0952722	0.0638664	0.0090768	0.00407892
Biomass_dry_mcg_m2_mean	31	MAP	-0.0227866	0.0952722	0.0638664	0.0090768	0.00407892
Biomass_dry_mcg_m2_mean	31	MAT	-0.293039	0.0952722	0.0638664	0.0090768	0.00407892
Biomass_dry_mcg_m2_mean	31	NDVI	0.0952722	0.0952722	0.0638664	0.0090768	0.00407892
Biomass_dry_mcg_m2_mean	31	pH_H2O	0.0638664	0.0952722	0.0638664	0.0090768	0.00407892
Biomass_dry_mcg_m2_mean	31	Population	0.275304	0.0952722	0.0638664	0.0090768	0.00407892
Biomass_dry_mcg_m2_mean	31	Scrub	0.206223	0.0952722	0.0638664	0.0090768	0.00407892
Biomass_dry_mcg_m2_mean	31	SOCcontent	0.00124191	0.0952722	0.0638664	0.0090768	0.00407892
Biomass_dry_mcg_m2_mean	31	Texture	-0.0713047	0.0952722	0.0638664	0.0090768	0.00407892
Biomass_dry_mcg_m2_mean	31	Woodland	0.0370983	0.0952722	0.0638664	0.0090768	0.00407892
Biomass_dry_mcg_m2_mean	32	Agriculture	0.101888	-0.012294	0.222364	0.000151143	0.0494457
Biomass_dry_mcg_m2_mean	32	Aridity	-0.167238	-0.012294	0.222364	0.000151143	0.0494457
Biomass_dry_mcg_m2_mean	32	Elevation	-0.0885204	-0.012294	0.222364	0.000151143	0.0494457
Biomass_dry_mcg_m2_mean	32	Lat	0.341783	-0.012294	0.222364	0.000151143	0.0494457
Biomass_dry_mcg_m2_mean	32	MAP	-0.138195	-0.012294	0.222364	0.000151143	0.0494457
Biomass_dry_mcg_m2_mean	32	MAT	0.0295011	-0.012294	0.222364	0.000151143	0.0494457
Biomass_dry_mcg_m2_mean	32	NDVI	-0.012294	-0.012294	0.222364	0.000151143	0.0494457
Biomass_dry_mcg_m2_mean	32	pH_H2O	0.222364	-0.012294	0.222364	0.000151143	0.0494457
Biomass_dry_mcg_m2_mean	32	Population	0.124271	-0.012294	0.222364	0.000151143	0.0494457
Biomass_dry_mcg_m2_mean	32	Scrub	0.307975	-0.012294	0.222364	0.000151143	0.0494457
Biomass_dry_mcg_m2_mean	32	SOCcontent	0.0643191	-0.012294	0.222364	0.000151143	0.0494457
Biomass_dry_mcg_m2_mean	32	Texture	-0.114205	-0.012294	0.222364	0.000151143	0.0494457
Biomass_dry_mcg_m2_mean	32	Woodland	0.085939	-0.012294	0.222364	0.000151143	0.0494457
Biomass_dry_mcg_m2_mean	33	Agriculture	0.0860424	0.0538177	0.191192	0.00289635	0.0365543
Biomass_dry_mcg_m2_mean	33	Aridity	-0.0672044	0.0538177	0.191192	0.00289635	0.0365543
Biomass_dry_mcg_m2_mean	33	Elevation	-0.0900808	0.0538177	0.191192	0.00289635	0.0365543
Biomass_dry_mcg_m2_mean	33	Lat	0.315251	0.0538177	0.191192	0.00289635	0.0365543
Biomass_dry_mcg_m2_mean	33	MAP	-0.0241699	0.0538177	0.191192	0.00289635	0.0365543
Biomass_dry_mcg_m2_mean	33	MAT	-0.201037	0.0538177	0.191192	0.00289635	0.0365543
Biomass_dry_mcg_m2_mean	33	NDVI	0.0538177	0.0538177	0.191192	0.00289635	0.0365543
Biomass_dry_mcg_m2_mean	33	pH_H2O	0.191192	0.0538177	0.191192	0.00289635	0.0365543
Biomass_dry_mcg_m2_mean	33	Population	0.0725026	0.0538177	0.191192	0.00289635	0.0365543
Biomass_dry_mcg_m2_mean	33	Scrub	0.211084	0.0538177	0.191192	0.00289635	0.0365543
Biomass_dry_mcg_m2_mean	33	SOCcontent	-0.00684118	0.0538177	0.191192	0.00289635	0.0365543
Biomass_dry_mcg_m2_mean	33	Texture	-0.0225933	0.0538177	0.191192	0.00289635	0.0365543
Biomass_dry_mcg_m2_mean	33	Woodland	0.0541298	0.0538177	0.191192	0.00289635	0.0365543
Biomass_dry_mcg_m2_mean	34	Agriculture	0.080209	0.00786437	0.207696	6.18483e-05	0.0431376
Biomass_dry_mcg_m2_mean	34	Aridity	-0.101223	0.00786437	0.207696	6.18483e-05	0.0431376
Biomass_dry_mcg_m2_mean	34	Elevation	-0.107071	0.00786437	0.207696	6.18483e-05	0.0431376
Biomass_dry_mcg_m2_mean	34	Lat	0.304472	0.00786437	0.207696	6.18483e-05	0.0431376
Biomass_dry_mcg_m2_mean	34	MAP	-0.0661191	0.00786437	0.207696	6.18483e-05	0.0431376
Biomass_dry_mcg_m2_mean	34	MAT	-0.141351	0.00786437	0.207696	6.18483e-05	0.0431376
Biomass_dry_mcg_m2_mean	34	NDVI	0.00786437	0.00786437	0.207696	6.18483e-05	0.0431376
Biomass_dry_mcg_m2_mean	34	pH_H2O	0.207696	0.00786437	0.207696	6.18483e-05	0.0431376
Biomass_dry_mcg_m2_mean	34	Population	0.175853	0.00786437	0.207696	6.18483e-05	0.0431376
Biomass_dry_mcg_m2_mean	34	Scrub	0.232415	0.00786437	0.207696	6.18483e-05	0.0431376
Biomass_dry_mcg_m2_mean	34	SOCcontent	0.0795051	0.00786437	0.207696	6.18483e-05	0.0431376
Biomass_dry_mcg_m2_mean	34	Texture	-0.052697	0.00786437	0.207696	6.18483e-05	0.0431376
Biomass_dry_mcg_m2_mean	34	Woodland	0.122811	0.00786437	0.207696	6.18483e-05	0.0431376
Biomass_dry_mcg_m2_mean	35	Agriculture	0.0815008	-0.0564478	0.0676359	0.00318635	0.00457461
Biomass_dry_mcg_m2_mean	35	Aridity	0.0274321	-0.0564478	0.0676359	0.00318635	0.00457461
Biomass_dry_mcg_m2_mean	35	Elevation	-0.082965	-0.0564478	0.0676359	0.00318635	0.00457461
Biomass_dry_mcg_m2_mean	35	Lat	0.241426	-0.0564478	0.0676359	0.00318635	0.00457461
Biomass_dry_mcg_m2_mean	35	MAP	0.0234942	-0.0564478	0.0676359	0.00318635	0.00457461
Biomass_dry_mcg_m2_mean	35	MAT	-0.235204	-0.0564478	0.0676359	0.00318635	0.00457461
Biomass_dry_mcg_m2_mean	35	NDVI	-0.0564478	-0.0564478	0.0676359	0.00318635	0.00457461
Biomass_dry_mcg_m2_mean	35	pH_H2O	0.0676359	-0.0564478	0.0676359	0.00318635	0.00457461
Biomass_dry_mcg_m2_mean	35	Population	0.163119	-0.0564478	0.0676359	0.00318635	0.00457461
Biomass_dry_mcg_m2_mean	35	Scrub	0.191744	-0.0564478	0.0676359	0.00318635	0.00457461
Biomass_dry_mcg_m2_mean	35	SOCcontent	0.0520439	-0.0564478	0.0676359	0.00318635	0.00457461
Biomass_dry_mcg_m2_mean	35	Texture	-0.105468	-0.0564478	0.0676359	0.00318635	0.00457461
Biomass_dry_mcg_m2_mean	35	Woodland	0.0447925	-0.0564478	0.0676359	0.00318635	0.00457461
Biomass_dry_mcg_m2_mean	36	Agriculture	0.0820422	0.0566648	0.255376	0.0032109	0.065217
Biomass_dry_mcg_m2_mean	36	Aridity	-0.0568492	0.0566648	0.255376	0.0032109	0.065217
Biomass_dry_mcg_m2_mean	36	Elevation	-0.0853497	0.0566648	0.255376	0.0032109	0.065217
Biomass_dry_mcg_m2_mean	36	Lat	0.290977	0.0566648	0.255376	0.0032109	0.065217
Biomass_dry_mcg_m2_mean	36	MAP	-0.0226675	0.0566648	0.255376	0.0032109	0.065217
Biomass_dry_mcg_m2_mean	36	MAT	-0.143477	0.0566648	0.255376	0.0032109	0.065217
Biomass_dry_mcg_m2_mean	36	NDVI	0.0566648	0.0566648	0.255376	0.0032109	0.065217
Biomass_dry_mcg_m2_mean	36	pH_H2O	0.255376	0.0566648	0.255376	0.0032109	0.065217
Biomass_dry_mcg_m2_mean	36	Population	0.116619	0.0566648	0.255376	0.0032109	0.065217
Biomass_dry_mcg_m2_mean	36	Scrub	0.218162	0.0566648	0.255376	0.0032109	0.065217
Biomass_dry_mcg_m2_mean	36	SOCcontent	0.0425306	0.0566648	0.255376	0.0032109	0.065217
Biomass_dry_mcg_m2_mean	36	Texture	-0.100834	0.0566648	0.255376	0.0032109	0.065217
Biomass_dry_mcg_m2_mean	36	Woodland	0.075266	0.0566648	0.255376	0.0032109	0.065217
Biomass_dry_mcg_m2_mean	37	Agriculture	0.101054	0.0389476	0.111128	0.00151692	0.0123495
Biomass_dry_mcg_m2_mean	37	Aridity	-0.0762908	0.0389476	0.111128	0.00151692	0.0123495
Biomass_dry_mcg_m2_mean	37	Elevation	-0.0901311	0.0389476	0.111128	0.00151692	0.0123495
Biomass_dry_mcg_m2_mean	37	Lat	0.288075	0.0389476	0.111128	0.00151692	0.0123495
Biomass_dry_mcg_m2_mean	37	MAP	-0.0385797	0.0389476	0.111128	0.00151692	0.0123495
Biomass_dry_mcg_m2_mean	37	MAT	-0.230263	0.0389476	0.111128	0.00151692	0.0123495
Biomass_dry_mcg_m2_mean	37	NDVI	0.0389476	0.0389476	0.111128	0.00151692	0.0123495
Biomass_dry_mcg_m2_mean	37	pH_H2O	0.111128	0.0389476	0.111128	0.00151692	0.0123495
Biomass_dry_mcg_m2_mean	37	Population	0.0979746	0.0389476	0.111128	0.00151692	0.0123495
Biomass_dry_mcg_m2_mean	37	Scrub	0.191381	0.0389476	0.111128	0.00151692	0.0123495
Biomass_dry_mcg_m2_mean	37	SOCcontent	-0.0252054	0.0389476	0.111128	0.00151692	0.0123495
Biomass_dry_mcg_m2_mean	37	Texture	-0.0285292	0.0389476	0.111128	0.00151692	0.0123495
Biomass_dry_mcg_m2_mean	37	Woodland	0.0763019	0.0389476	0.111128	0.00151692	0.0123495
Biomass_dry_mcg_m2_mean	38	Agriculture	0.0910213	0.0122545	0.118045	0.000150172	0.0139346
Biomass_dry_mcg_m2_mean	38	Aridity	-0.0976522	0.0122545	0.118045	0.000150172	0.0139346
Biomass_dry_mcg_m2_mean	38	Elevation	-0.0995632	0.0122545	0.118045	0.000150172	0.0139346
Biomass_dry_mcg_m2_mean	38	Lat	0.249107	0.0122545	0.118045	0.000150172	0.0139346
Biomass_dry_mcg_m2_mean	38	MAP	-0.0857758	0.0122545	0.118045	0.000150172	0.0139346
Biomass_dry_mcg_m2_mean	38	MAT	-0.110202	0.0122545	0.118045	0.000150172	0.0139346
Biomass_dry_mcg_m2_mean	38	NDVI	0.0122545	0.0122545	0.118045	0.000150172	0.0139346
Biomass_dry_mcg_m2_mean	38	pH_H2O	0.118045	0.0122545	0.118045	0.000150172	0.0139346
Biomass_dry_mcg_m2_mean	38	Population	0.157703	0.0122545	0.118045	0.000150172	0.0139346
Biomass_dry_mcg_m2_mean	38	Scrub	0.305733	0.0122545	0.118045	0.000150172	0.0139346
Biomass_dry_mcg_m2_mean	38	SOCcontent	0.0297008	0.0122545	0.118045	0.000150172	0.0139346
Biomass_dry_mcg_m2_mean	38	Texture	-0.138716	0.0122545	0.118045	0.000150172	0.0139346
Biomass_dry_mcg_m2_mean	38	Woodland	0.0916256	0.0122545	0.118045	0.000150172	0.0139346
Biomass_dry_mcg_m2_mean	39	Agriculture	0.0811861	0.00737083	0.201805	5.43292e-05	0.0407254
Biomass_dry_mcg_m2_mean	39	Aridity	-0.069896	0.00737083	0.201805	5.43292e-05	0.0407254
Biomass_dry_mcg_m2_mean	39	Elevation	-0.0961608	0.00737083	0.201805	5.43292e-05	0.0407254
Biomass_dry_mcg_m2_mean	39	Lat	0.278965	0.00737083	0.201805	5.43292e-05	0.0407254
Biomass_dry_mcg_m2_mean	39	MAP	-0.0191353	0.00737083	0.201805	5.43292e-05	0.0407254
Biomass_dry_mcg_m2_mean	39	MAT	-0.185669	0.00737083	0.201805	5.43292e-05	0.0407254
Biomass_dry_mcg_m2_mean	39	NDVI	0.00737083	0.00737083	0.201805	5.43292e-05	0.0407254
Biomass_dry_mcg_m2_mean	39	pH_H2O	0.201805	0.00737083	0.201805	5.43292e-05	0.0407254
Biomass_dry_mcg_m2_mean	39	Population	0.0978689	0.00737083	0.201805	5.43292e-05	0.0407254
Biomass_dry_mcg_m2_mean	39	Scrub	0.204353	0.00737083	0.201805	5.43292e-05	0.0407254
Biomass_dry_mcg_m2_mean	39	SOCcontent	0.0623805	0.00737083	0.201805	5.43292e-05	0.0407254
Biomass_dry_mcg_m2_mean	39	Texture	-0.0877693	0.00737083	0.201805	5.43292e-05	0.0407254
Biomass_dry_mcg_m2_mean	39	Woodland	0.0953807	0.00737083	0.201805	5.43292e-05	0.0407254
Biomass_dry_mcg_m2_mean	4	Agriculture	0.101484	0.133455	0.166087	0.0178102	0.0275848
Biomass_dry_mcg_m2_mean	4	Aridity	-0.0887188	0.133455	0.166087	0.0178102	0.0275848
Biomass_dry_mcg_m2_mean	4	Elevation	-0.0701616	0.133455	0.166087	0.0178102	0.0275848
Biomass_dry_mcg_m2_mean	4	Lat	0.27458	0.133455	0.166087	0.0178102	0.0275848
Biomass_dry_mcg_m2_mean	4	MAP	-0.0715055	0.133455	0.166087	0.0178102	0.0275848
Biomass_dry_mcg_m2_mean	4	MAT	-0.19791	0.133455	0.166087	0.0178102	0.0275848
Biomass_dry_mcg_m2_mean	4	NDVI	0.133455	0.133455	0.166087	0.0178102	0.0275848
Biomass_dry_mcg_m2_mean	4	pH_H2O	0.166087	0.133455	0.166087	0.0178102	0.0275848
Biomass_dry_mcg_m2_mean	4	Population	-0.00444652	0.133455	0.166087	0.0178102	0.0275848
Biomass_dry_mcg_m2_mean	4	Scrub	0.251673	0.133455	0.166087	0.0178102	0.0275848
Biomass_dry_mcg_m2_mean	4	SOCcontent	0.0294739	0.133455	0.166087	0.0178102	0.0275848
Biomass_dry_mcg_m2_mean	4	Texture	-0.0500432	0.133455	0.166087	0.0178102	0.0275848
Biomass_dry_mcg_m2_mean	4	Woodland	0.0508333	0.133455	0.166087	0.0178102	0.0275848
Biomass_dry_mcg_m2_mean	40	Agriculture	0.120034	0.0544244	0.11715	0.00296201	0.013724
Biomass_dry_mcg_m2_mean	40	Aridity	-0.0324175	0.0544244	0.11715	0.00296201	0.013724
Biomass_dry_mcg_m2_mean	40	Elevation	-0.0482614	0.0544244	0.11715	0.00296201	0.013724
Biomass_dry_mcg_m2_mean	40	Lat	0.270238	0.0544244	0.11715	0.00296201	0.013724
Biomass_dry_mcg_m2_mean	40	MAP	0.00788839	0.0544244	0.11715	0.00296201	0.013724
Biomass_dry_mcg_m2_mean	40	MAT	-0.247995	0.0544244	0.11715	0.00296201	0.013724
Biomass_dry_mcg_m2_mean	40	NDVI	0.0544244	0.0544244	0.11715	0.00296201	0.013724
Biomass_dry_mcg_m2_mean	40	pH_H2O	0.11715	0.0544244	0.11715	0.00296201	0.013724
Biomass_dry_mcg_m2_mean	40	Population	0.239258	0.0544244	0.11715	0.00296201	0.013724
Biomass_dry_mcg_m2_mean	40	Scrub	0.236159	0.0544244	0.11715	0.00296201	0.013724
Biomass_dry_mcg_m2_mean	40	SOCcontent	0.000688613	0.0544244	0.11715	0.00296201	0.013724
Biomass_dry_mcg_m2_mean	40	Texture	-0.0403695	0.0544244	0.11715	0.00296201	0.013724
Biomass_dry_mcg_m2_mean	40	Woodland	0.0835488	0.0544244	0.11715	0.00296201	0.013724
Biomass_dry_mcg_m2_mean	41	Agriculture	0.0945458	0.000964122	0.0825844	9.29532e-07	0.00682019
Biomass_dry_mcg_m2_mean	41	Aridity	-0.0730766	0.000964122	0.0825844	9.29532e-07	0.00682019
Biomass_dry_mcg_m2_mean	41	Elevation	-0.0781219	0.000964122	0.0825844	9.29532e-07	0.00682019
Biomass_dry_mcg_m2_mean	41	Lat	0.26145	0.000964122	0.0825844	9.29532e-07	0.00682019
Biomass_dry_mcg_m2_mean	41	MAP	-0.0653575	0.000964122	0.0825844	9.29532e-07	0.00682019
Biomass_dry_mcg_m2_mean	41	MAT	-0.136752	0.000964122	0.0825844	9.29532e-07	0.00682019
Biomass_dry_mcg_m2_mean	41	NDVI	0.000964122	0.000964122	0.0825844	9.29532e-07	0.00682019
Biomass_dry_mcg_m2_mean	41	pH_H2O	0.0825844	0.000964122	0.0825844	9.29532e-07	0.00682019
Biomass_dry_mcg_m2_mean	41	Population	0.18786	0.000964122	0.0825844	9.29532e-07	0.00682019
Biomass_dry_mcg_m2_mean	41	Scrub	0.296193	0.000964122	0.0825844	9.29532e-07	0.00682019
Biomass_dry_mcg_m2_mean	41	SOCcontent	0.0030327	0.000964122	0.0825844	9.29532e-07	0.00682019
Biomass_dry_mcg_m2_mean	41	Texture	-0.107212	0.000964122	0.0825844	9.29532e-07	0.00682019
Biomass_dry_mcg_m2_mean	41	Woodland	0.0167995	0.000964122	0.0825844	9.29532e-07	0.00682019
Biomass_dry_mcg_m2_mean	42	Agriculture	0.065343	0.100587	0.216039	0.0101177	0.0466729
Biomass_dry_mcg_m2_mean	42	Aridity	-0.161246	0.100587	0.216039	0.0101177	0.0466729
Biomass_dry_mcg_m2_mean	42	Elevation	-0.0771292	0.100587	0.216039	0.0101177	0.0466729
Biomass_dry_mcg_m2_mean	42	Lat	0.350214	0.100587	0.216039	0.0101177	0.0466729
Biomass_dry_mcg_m2_mean	42	MAP	-0.124709	0.100587	0.216039	0.0101177	0.0466729
Biomass_dry_mcg_m2_mean	42	MAT	-0.087575	0.100587	0.216039	0.0101177	0.0466729
Biomass_dry_mcg_m2_mean	42	NDVI	0.100587	0.100587	0.216039	0.0101177	0.0466729
Biomass_dry_mcg_m2_mean	42	pH_H2O	0.216039	0.100587	0.216039	0.0101177	0.0466729
Biomass_dry_mcg_m2_mean	42	Population	0.0238922	0.100587	0.216039	0.0101177	0.0466729
Biomass_dry_mcg_m2_mean	42	Scrub	0.207751	0.100587	0.216039	0.0101177	0.0466729
Biomass_dry_mcg_m2_mean	42	SOCcontent	0.0752208	0.100587	0.216039	0.0101177	0.0466729
Biomass_dry_mcg_m2_mean	42	Texture	-0.0284545	0.100587	0.216039	0.0101177	0.0466729
Biomass_dry_mcg_m2_mean	42	Woodland	0.0648487	0.100587	0.216039	0.0101177	0.0466729
Biomass_dry_mcg_m2_mean	43	Agriculture	0.126004	0.0803877	0.295838	0.00646219	0.0875204
Biomass_dry_mcg_m2_mean	43	Aridity	-0.112091	0.0803877	0.295838	0.00646219	0.0875204
Biomass_dry_mcg_m2_mean	43	Elevation	-0.069259	0.0803877	0.295838	0.00646219	0.0875204
Biomass_dry_mcg_m2_mean	43	Lat	0.309356	0.0803877	0.295838	0.00646219	0.0875204
Biomass_dry_mcg_m2_mean	43	MAP	-0.0199527	0.0803877	0.295838	0.00646219	0.0875204
Biomass_dry_mcg_m2_mean	43	MAT	-0.165988	0.0803877	0.295838	0.00646219	0.0875204
Biomass_dry_mcg_m2_mean	43	NDVI	0.0803877	0.0803877	0.295838	0.00646219	0.0875204
Biomass_dry_mcg_m2_mean	43	pH_H2O	0.295838	0.0803877	0.295838	0.00646219	0.0875204
Biomass_dry_mcg_m2_mean	43	Population	0.0481891	0.0803877	0.295838	0.00646219	0.0875204
Biomass_dry_mcg_m2_mean	43	Scrub	0.300149	0.0803877	0.295838	0.00646219	0.0875204
Biomass_dry_mcg_m2_mean	43	SOCcontent	0.0360679	0.0803877	0.295838	0.00646219	0.0875204
Biomass_dry_mcg_m2_mean	43	Texture	-0.0243278	0.0803877	0.295838	0.00646219	0.0875204
Biomass_dry_mcg_m2_mean	43	Woodland	0.125767	0.0803877	0.295838	0.00646219	0.0875204
Biomass_dry_mcg_m2_mean	44	Agriculture	0.169884	-0.0225608	0.145268	0.000508989	0.0211029
Biomass_dry_mcg_m2_mean	44	Aridity	-0.115642	-0.0225608	0.145268	0.000508989	0.0211029
Biomass_dry_mcg_m2_mean	44	Elevation	-0.0959849	-0.0225608	0.145268	0.000508989	0.0211029
Biomass_dry_mcg_m2_mean	44	Lat	0.290012	-0.0225608	0.145268	0.000508989	0.0211029
Biomass_dry_mcg_m2_mean	44	MAP	-0.0983412	-0.0225608	0.145268	0.000508989	0.0211029
Biomass_dry_mcg_m2_mean	44	MAT	-0.0928509	-0.0225608	0.145268	0.000508989	0.0211029
Biomass_dry_mcg_m2_mean	44	NDVI	-0.0225608	-0.0225608	0.145268	0.000508989	0.0211029
Biomass_dry_mcg_m2_mean	44	pH_H2O	0.145268	-0.0225608	0.145268	0.000508989	0.0211029
Biomass_dry_mcg_m2_mean	44	Population	0.0577422	-0.0225608	0.145268	0.000508989	0.0211029
Biomass_dry_mcg_m2_mean	44	Scrub	0.284245	-0.0225608	0.145268	0.000508989	0.0211029
Biomass_dry_mcg_m2_mean	44	SOCcontent	-0.0247604	-0.0225608	0.145268	0.000508989	0.0211029
Biomass_dry_mcg_m2_mean	44	Texture	-0.124773	-0.0225608	0.145268	0.000508989	0.0211029
Biomass_dry_mcg_m2_mean	44	Woodland	0.141989	-0.0225608	0.145268	0.000508989	0.0211029
Biomass_dry_mcg_m2_mean	45	Agriculture	0.172833	0.0536239	0.273889	0.00287552	0.0750152
Biomass_dry_mcg_m2_mean	45	Aridity	-0.128129	0.0536239	0.273889	0.00287552	0.0750152
Biomass_dry_mcg_m2_mean	45	Elevation	-0.10597	0.0536239	0.273889	0.00287552	0.0750152
Biomass_dry_mcg_m2_mean	45	Lat	0.274101	0.0536239	0.273889	0.00287552	0.0750152
Biomass_dry_mcg_m2_mean	45	MAP	-0.0539014	0.0536239	0.273889	0.00287552	0.0750152
Biomass_dry_mcg_m2_mean	45	MAT	-0.154197	0.0536239	0.273889	0.00287552	0.0750152
Biomass_dry_mcg_m2_mean	45	NDVI	0.0536239	0.0536239	0.273889	0.00287552	0.0750152
Biomass_dry_mcg_m2_mean	45	pH_H2O	0.273889	0.0536239	0.273889	0.00287552	0.0750152
Biomass_dry_mcg_m2_mean	45	Population	0.205009	0.0536239	0.273889	0.00287552	0.0750152
Biomass_dry_mcg_m2_mean	45	Scrub	0.26992	0.0536239	0.273889	0.00287552	0.0750152
Biomass_dry_mcg_m2_mean	45	SOCcontent	0.0610089	0.0536239	0.273889	0.00287552	0.0750152
Biomass_dry_mcg_m2_mean	45	Texture	-0.103843	0.0536239	0.273889	0.00287552	0.0750152
Biomass_dry_mcg_m2_mean	45	Woodland	0.184997	0.0536239	0.273889	0.00287552	0.0750152
Biomass_dry_mcg_m2_mean	46	Agriculture	0.0987751	-0.0890934	0.157609	0.00793763	0.0248405
Biomass_dry_mcg_m2_mean	46	Aridity	-0.07339	-0.0890934	0.157609	0.00793763	0.0248405
Biomass_dry_mcg_m2_mean	46	Elevation	-0.0987772	-0.0890934	0.157609	0.00793763	0.0248405
Biomass_dry_mcg_m2_mean	46	Lat	0.30109	-0.0890934	0.157609	0.00793763	0.0248405
Biomass_dry_mcg_m2_mean	46	MAP	-0.0469689	-0.0890934	0.157609	0.00793763	0.0248405
Biomass_dry_mcg_m2_mean	46	MAT	-0.1352	-0.0890934	0.157609	0.00793763	0.0248405
Biomass_dry_mcg_m2_mean	46	NDVI	-0.0890934	-0.0890934	0.157609	0.00793763	0.0248405
Biomass_dry_mcg_m2_mean	46	pH_H2O	0.157609	-0.0890934	0.157609	0.00793763	0.0248405
Biomass_dry_mcg_m2_mean	46	Population	0.209064	-0.0890934	0.157609	0.00793763	0.0248405
Biomass_dry_mcg_m2_mean	46	Scrub	0.16684	-0.0890934	0.157609	0.00793763	0.0248405
Biomass_dry_mcg_m2_mean	46	SOCcontent	0.0622242	-0.0890934	0.157609	0.00793763	0.0248405
Biomass_dry_mcg_m2_mean	46	Texture	-0.10655	-0.0890934	0.157609	0.00793763	0.0248405
Biomass_dry_mcg_m2_mean	46	Woodland	0.0877489	-0.0890934	0.157609	0.00793763	0.0248405
Biomass_dry_mcg_m2_mean	47	Agriculture	0.0513319	-0.00500382	0.191654	2.50383e-05	0.0367311
Biomass_dry_mcg_m2_mean	47	Aridity	-0.101012	-0.00500382	0.191654	2.50383e-05	0.0367311
Biomass_dry_mcg_m2_mean	47	Elevation	-0.11314	-0.00500382	0.191654	2.50383e-05	0.0367311
Biomass_dry_mcg_m2_mean	47	Lat	0.282053	-0.00500382	0.191654	2.50383e-05	0.0367311
Biomass_dry_mcg_m2_mean	47	MAP	-0.0659963	-0.00500382	0.191654	2.50383e-05	0.0367311
Biomass_dry_mcg_m2_mean	47	MAT	-0.0815022	-0.00500382	0.191654	2.50383e-05	0.0367311
Biomass_dry_mcg_m2_mean	47	NDVI	-0.00500382	-0.00500382	0.191654	2.50383e-05	0.0367311
Biomass_dry_mcg_m2_mean	47	pH_H2O	0.191654	-0.00500382	0.191654	2.50383e-05	0.0367311
Biomass_dry_mcg_m2_mean	47	Population	0.181626	-0.00500382	0.191654	2.50383e-05	0.0367311
Biomass_dry_mcg_m2_mean	47	Scrub	0.236635	-0.00500382	0.191654	2.50383e-05	0.0367311
Biomass_dry_mcg_m2_mean	47	SOCcontent	0.00799645	-0.00500382	0.191654	2.50383e-05	0.0367311
Biomass_dry_mcg_m2_mean	47	Texture	-0.123905	-0.00500382	0.191654	2.50383e-05	0.0367311
Biomass_dry_mcg_m2_mean	47	Woodland	0.0969368	-0.00500382	0.191654	2.50383e-05	0.0367311
Biomass_dry_mcg_m2_mean	48	Agriculture	0.0653616	0.0343299	0.171496	0.00117854	0.029411
Biomass_dry_mcg_m2_mean	48	Aridity	-0.0753666	0.0343299	0.171496	0.00117854	0.029411
Biomass_dry_mcg_m2_mean	48	Elevation	-0.104422	0.0343299	0.171496	0.00117854	0.029411
Biomass_dry_mcg_m2_mean	48	Lat	0.273327	0.0343299	0.171496	0.00117854	0.029411
Biomass_dry_mcg_m2_mean	48	MAP	-0.0407215	0.0343299	0.171496	0.00117854	0.029411
Biomass_dry_mcg_m2_mean	48	MAT	-0.134017	0.0343299	0.171496	0.00117854	0.029411
Biomass_dry_mcg_m2_mean	48	NDVI	0.0343299	0.0343299	0.171496	0.00117854	0.029411
Biomass_dry_mcg_m2_mean	48	pH_H2O	0.171496	0.0343299	0.171496	0.00117854	0.029411
Biomass_dry_mcg_m2_mean	48	Population	0.313819	0.0343299	0.171496	0.00117854	0.029411
Biomass_dry_mcg_m2_mean	48	Scrub	0.314091	0.0343299	0.171496	0.00117854	0.029411
Biomass_dry_mcg_m2_mean	48	SOCcontent	-0.00642393	0.0343299	0.171496	0.00117854	0.029411
Biomass_dry_mcg_m2_mean	48	Texture	-0.0860594	0.0343299	0.171496	0.00117854	0.029411
Biomass_dry_mcg_m2_mean	48	Woodland	0.0769932	0.0343299	0.171496	0.00117854	0.029411
Biomass_dry_mcg_m2_mean	49	Agriculture	0.104338	0.0559935	0.17901	0.00313528	0.0320446
Biomass_dry_mcg_m2_mean	49	Aridity	-0.114124	0.0559935	0.17901	0.00313528	0.0320446
Biomass_dry_mcg_m2_mean	49	Elevation	-0.0958695	0.0559935	0.17901	0.00313528	0.0320446
Biomass_dry_mcg_m2_mean	49	Lat	0.292725	0.0559935	0.17901	0.00313528	0.0320446
Biomass_dry_mcg_m2_mean	49	MAP	-0.10668	0.0559935	0.17901	0.00313528	0.0320446
Biomass_dry_mcg_m2_mean	49	MAT	-0.104792	0.0559935	0.17901	0.00313528	0.0320446
Biomass_dry_mcg_m2_mean	49	NDVI	0.0559935	0.0559935	0.17901	0.00313528	0.0320446
Biomass_dry_mcg_m2_mean	49	pH_H2O	0.17901	0.0559935	0.17901	0.00313528	0.0320446
Biomass_dry_mcg_m2_mean	49	Population	0.108957	0.0559935	0.17901	0.00313528	0.0320446
Biomass_dry_mcg_m2_mean	49	Scrub	0.265066	0.0559935	0.17901	0.00313528	0.0320446
Biomass_dry_mcg_m2_mean	49	SOCcontent	0.0525924	0.0559935	0.17901	0.00313528	0.0320446
Biomass_dry_mcg_m2_mean	49	Texture	-0.0872489	0.0559935	0.17901	0.00313528	0.0320446
Biomass_dry_mcg_m2_mean	49	Woodland	0.103986	0.0559935	0.17901	0.00313528	0.0320446
Biomass_dry_mcg_m2_mean	5	Agriculture	0.12942	-0.0739298	0.183348	0.00546562	0.0336166
Biomass_dry_mcg_m2_mean	5	Aridity	-0.0896935	-0.0739298	0.183348	0.00546562	0.0336166
Biomass_dry_mcg_m2_mean	5	Elevation	-0.123601	-0.0739298	0.183348	0.00546562	0.0336166
Biomass_dry_mcg_m2_mean	5	Lat	0.227618	-0.0739298	0.183348	0.00546562	0.0336166
Biomass_dry_mcg_m2_mean	5	MAP	-0.0516158	-0.0739298	0.183348	0.00546562	0.0336166
Biomass_dry_mcg_m2_mean	5	MAT	-0.121957	-0.0739298	0.183348	0.00546562	0.0336166
Biomass_dry_mcg_m2_mean	5	NDVI	-0.0739298	-0.0739298	0.183348	0.00546562	0.0336166
Biomass_dry_mcg_m2_mean	5	pH_H2O	0.183348	-0.0739298	0.183348	0.00546562	0.0336166
Biomass_dry_mcg_m2_mean	5	Population	0.125274	-0.0739298	0.183348	0.00546562	0.0336166
Biomass_dry_mcg_m2_mean	5	Scrub	0.208992	-0.0739298	0.183348	0.00546562	0.0336166
Biomass_dry_mcg_m2_mean	5	SOCcontent	0.0616361	-0.0739298	0.183348	0.00546562	0.0336166
Biomass_dry_mcg_m2_mean	5	Texture	-0.173241	-0.0739298	0.183348	0.00546562	0.0336166
Biomass_dry_mcg_m2_mean	5	Woodland	0.147637	-0.0739298	0.183348	0.00546562	0.0336166
Biomass_dry_mcg_m2_mean	50	Agriculture	0.0653917	-0.0485901	0.12063	0.002361	0.0145516
Biomass_dry_mcg_m2_mean	50	Aridity	-0.103387	-0.0485901	0.12063	0.002361	0.0145516
Biomass_dry_mcg_m2_mean	50	Elevation	-0.123672	-0.0485901	0.12063	0.002361	0.0145516
Biomass_dry_mcg_m2_mean	50	Lat	0.259461	-0.0485901	0.12063	0.002361	0.0145516
Biomass_dry_mcg_m2_mean	50	MAP	-0.0745581	-0.0485901	0.12063	0.002361	0.0145516
Biomass_dry_mcg_m2_mean	50	MAT	-0.105256	-0.0485901	0.12063	0.002361	0.0145516
Biomass_dry_mcg_m2_mean	50	NDVI	-0.0485901	-0.0485901	0.12063	0.002361	0.0145516
Biomass_dry_mcg_m2_mean	50	pH_H2O	0.12063	-0.0485901	0.12063	0.002361	0.0145516
Biomass_dry_mcg_m2_mean	50	Population	0.101716	-0.0485901	0.12063	0.002361	0.0145516
Biomass_dry_mcg_m2_mean	50	Scrub	0.17017	-0.0485901	0.12063	0.002361	0.0145516
Biomass_dry_mcg_m2_mean	50	SOCcontent	-0.0295017	-0.0485901	0.12063	0.002361	0.0145516
Biomass_dry_mcg_m2_mean	50	Texture	-0.133379	-0.0485901	0.12063	0.002361	0.0145516
Biomass_dry_mcg_m2_mean	50	Woodland	0.0701741	-0.0485901	0.12063	0.002361	0.0145516
Biomass_dry_mcg_m2_mean	51	Agriculture	0.13148	0.0129036	0.162873	0.000166504	0.0265276
Biomass_dry_mcg_m2_mean	51	Aridity	-0.0763773	0.0129036	0.162873	0.000166504	0.0265276
Biomass_dry_mcg_m2_mean	51	Elevation	-0.11652	0.0129036	0.162873	0.000166504	0.0265276
Biomass_dry_mcg_m2_mean	51	Lat	0.260979	0.0129036	0.162873	0.000166504	0.0265276
Biomass_dry_mcg_m2_mean	51	MAP	-0.074649	0.0129036	0.162873	0.000166504	0.0265276
Biomass_dry_mcg_m2_mean	51	MAT	-0.13277	0.0129036	0.162873	0.000166504	0.0265276
Biomass_dry_mcg_m2_mean	51	NDVI	0.0129036	0.0129036	0.162873	0.000166504	0.0265276
Biomass_dry_mcg_m2_mean	51	pH_H2O	0.162873	0.0129036	0.162873	0.000166504	0.0265276
Biomass_dry_mcg_m2_mean	51	Population	0.126228	0.0129036	0.162873	0.000166504	0.0265276
Biomass_dry_mcg_m2_mean	51	Scrub	0.272785	0.0129036	0.162873	0.000166504	0.0265276
Biomass_dry_mcg_m2_mean	51	SOCcontent	0.0355904	0.0129036	0.162873	0.000166504	0.0265276
Biomass_dry_mcg_m2_mean	51	Texture	-0.0995682	0.0129036	0.162873	0.000166504	0.0265276
Biomass_dry_mcg_m2_mean	51	Woodland	0.111801	0.0129036	0.162873	0.000166504	0.0265276
Biomass_dry_mcg_m2_mean	52	Agriculture	0.108451	0.107765	0.180727	0.0116133	0.0326624
Biomass_dry_mcg_m2_mean	52	Aridity	-0.145114	0.107765	0.180727	0.0116133	0.0326624
Biomass_dry_mcg_m2_mean	52	Elevation	-0.0854126	0.107765	0.180727	0.0116133	0.0326624
Biomass_dry_mcg_m2_mean	52	Lat	0.316687	0.107765	0.180727	0.0116133	0.0326624
Biomass_dry_mcg_m2_mean	52	MAP	-0.12945	0.107765	0.180727	0.0116133	0.0326624
Biomass_dry_mcg_m2_mean	52	MAT	-0.0714258	0.107765	0.180727	0.0116133	0.0326624
Biomass_dry_mcg_m2_mean	52	NDVI	0.107765	0.107765	0.180727	0.0116133	0.0326624
Biomass_dry_mcg_m2_mean	52	pH_H2O	0.180727	0.107765	0.180727	0.0116133	0.0326624
Biomass_dry_mcg_m2_mean	52	Population	0.15985	0.107765	0.180727	0.0116133	0.0326624
Biomass_dry_mcg_m2_mean	52	Scrub	0.379167	0.107765	0.180727	0.0116133	0.0326624
Biomass_dry_mcg_m2_mean	52	SOCcontent	0.00823553	0.107765	0.180727	0.0116133	0.0326624
Biomass_dry_mcg_m2_mean	52	Texture	-0.0717611	0.107765	0.180727	0.0116133	0.0326624
Biomass_dry_mcg_m2_mean	52	Woodland	0.0948465	0.107765	0.180727	0.0116133	0.0326624
Biomass_dry_mcg_m2_mean	53	Agriculture	0.0426255	0.0652883	0.103022	0.00426256	0.0106135
Biomass_dry_mcg_m2_mean	53	Aridity	-0.0686428	0.0652883	0.103022	0.00426256	0.0106135
Biomass_dry_mcg_m2_mean	53	Elevation	-0.108717	0.0652883	0.103022	0.00426256	0.0106135
Biomass_dry_mcg_m2_mean	53	Lat	0.300674	0.0652883	0.103022	0.00426256	0.0106135
Biomass_dry_mcg_m2_mean	53	MAP	-0.11781	0.0652883	0.103022	0.00426256	0.0106135
Biomass_dry_mcg_m2_mean	53	MAT	-0.121372	0.0652883	0.103022	0.00426256	0.0106135
Biomass_dry_mcg_m2_mean	53	NDVI	0.0652883	0.0652883	0.103022	0.00426256	0.0106135
Biomass_dry_mcg_m2_mean	53	pH_H2O	0.103022	0.0652883	0.103022	0.00426256	0.0106135
Biomass_dry_mcg_m2_mean	53	Population	0.0671791	0.0652883	0.103022	0.00426256	0.0106135
Biomass_dry_mcg_m2_mean	53	Scrub	0.148606	0.0652883	0.103022	0.00426256	0.0106135
Biomass_dry_mcg_m2_mean	53	SOCcontent	0.0217545	0.0652883	0.103022	0.00426256	0.0106135
Biomass_dry_mcg_m2_mean	53	Texture	-0.0815364	0.0652883	0.103022	0.00426256	0.0106135
Biomass_dry_mcg_m2_mean	53	Woodland	-0.0408409	0.0652883	0.103022	0.00426256	0.0106135
Biomass_dry_mcg_m2_mean	54	Agriculture	0.105028	0.10643	0.215924	0.0113272	0.0466232
Biomass_dry_mcg_m2_mean	54	Aridity	-0.084424	0.10643	0.215924	0.0113272	0.0466232
Biomass_dry_mcg_m2_mean	54	Elevation	-0.0742902	0.10643	0.215924	0.0113272	0.0466232
Biomass_dry_mcg_m2_mean	54	Lat	0.258551	0.10643	0.215924	0.0113272	0.0466232
Biomass_dry_mcg_m2_mean	54	MAP	-0.0338668	0.10643	0.215924	0.0113272	0.0466232
Biomass_dry_mcg_m2_mean	54	MAT	-0.19181	0.10643	0.215924	0.0113272	0.0466232
Biomass_dry_mcg_m2_mean	54	NDVI	0.10643	0.10643	0.215924	0.0113272	0.0466232
Biomass_dry_mcg_m2_mean	54	pH_H2O	0.215924	0.10643	0.215924	0.0113272	0.0466232
Biomass_dry_mcg_m2_mean	54	Population	0.113848	0.10643	0.215924	0.0113272	0.0466232
Biomass_dry_mcg_m2_mean	54	Scrub	0.231217	0.10643	0.215924	0.0113272	0.0466232
Biomass_dry_mcg_m2_mean	54	SOCcontent	0.0861313	0.10643	0.215924	0.0113272	0.0466232
Biomass_dry_mcg_m2_mean	54	Texture	-0.136373	0.10643	0.215924	0.0113272	0.0466232
Biomass_dry_mcg_m2_mean	54	Woodland	0.0787293	0.10643	0.215924	0.0113272	0.0466232
Biomass_dry_mcg_m2_mean	55	Agriculture	0.0434928	0.0896978	0.157587	0.00804569	0.0248337
Biomass_dry_mcg_m2_mean	55	Aridity	-0.0463948	0.0896978	0.157587	0.00804569	0.0248337
Biomass_dry_mcg_m2_mean	55	Elevation	-0.0968445	0.0896978	0.157587	0.00804569	0.0248337
Biomass_dry_mcg_m2_mean	55	Lat	0.260994	0.0896978	0.157587	0.00804569	0.0248337
Biomass_dry_mcg_m2_mean	55	MAP	-0.0430575	0.0896978	0.157587	0.00804569	0.0248337
Biomass_dry_mcg_m2_mean	55	MAT	-0.182821	0.0896978	0.157587	0.00804569	0.0248337
Biomass_dry_mcg_m2_mean	55	NDVI	0.0896978	0.0896978	0.157587	0.00804569	0.0248337
Biomass_dry_mcg_m2_mean	55	pH_H2O	0.157587	0.0896978	0.157587	0.00804569	0.0248337
Biomass_dry_mcg_m2_mean	55	Population	0.1699	0.0896978	0.157587	0.00804569	0.0248337
Biomass_dry_mcg_m2_mean	55	Scrub	0.240626	0.0896978	0.157587	0.00804569	0.0248337
Biomass_dry_mcg_m2_mean	55	SOCcontent	0.0644399	0.0896978	0.157587	0.00804569	0.0248337
Biomass_dry_mcg_m2_mean	55	Texture	-0.127175	0.0896978	0.157587	0.00804569	0.0248337
Biomass_dry_mcg_m2_mean	55	Woodland	0.0187493	0.0896978	0.157587	0.00804569	0.0248337
Biomass_dry_mcg_m2_mean	56	Agriculture	0.0375739	0.0869336	0.232464	0.00755744	0.0540396
Biomass_dry_mcg_m2_mean	56	Aridity	-0.12254	0.0869336	0.232464	0.00755744	0.0540396
Biomass_dry_mcg_m2_mean	56	Elevation	-0.0746679	0.0869336	0.232464	0.00755744	0.0540396
Biomass_dry_mcg_m2_mean	56	Lat	0.355214	0.0869336	0.232464	0.00755744	0.0540396
Biomass_dry_mcg_m2_mean	56	MAP	-0.113836	0.0869336	0.232464	0.00755744	0.0540396
Biomass_dry_mcg_m2_mean	56	MAT	0.00290895	0.0869336	0.232464	0.00755744	0.0540396
Biomass_dry_mcg_m2_mean	56	NDVI	0.0869336	0.0869336	0.232464	0.00755744	0.0540396
Biomass_dry_mcg_m2_mean	56	pH_H2O	0.232464	0.0869336	0.232464	0.00755744	0.0540396
Biomass_dry_mcg_m2_mean	56	Population	0.0888093	0.0869336	0.232464	0.00755744	0.0540396
Biomass_dry_mcg_m2_mean	56	Scrub	0.303848	0.0869336	0.232464	0.00755744	0.0540396
Biomass_dry_mcg_m2_mean	56	SOCcontent	0.0386279	0.0869336	0.232464	0.00755744	0.0540396
Biomass_dry_mcg_m2_mean	56	Texture	-0.0961918	0.0869336	0.232464	0.00755744	0.0540396
Biomass_dry_mcg_m2_mean	56	Woodland	0.040987	0.0869336	0.232464	0.00755744	0.0540396
Biomass_dry_mcg_m2_mean	57	Agriculture	0.0713753	-0.0325189	0.168611	0.00105748	0.0284298
Biomass_dry_mcg_m2_mean	57	Aridity	-0.120584	-0.0325189	0.168611	0.00105748	0.0284298
Biomass_dry_mcg_m2_mean	57	Elevation	-0.0951502	-0.0325189	0.168611	0.00105748	0.0284298
Biomass_dry_mcg_m2_mean	57	Lat	0.321801	-0.0325189	0.168611	0.00105748	0.0284298
Biomass_dry_mcg_m2_mean	57	MAP	-0.100433	-0.0325189	0.168611	0.00105748	0.0284298
Biomass_dry_mcg_m2_mean	57	MAT	-0.0600812	-0.0325189	0.168611	0.00105748	0.0284298
Biomass_dry_mcg_m2_mean	57	NDVI	-0.0325189	-0.0325189	0.168611	0.00105748	0.0284298
Biomass_dry_mcg_m2_mean	57	pH_H2O	0.168611	-0.0325189	0.168611	0.00105748	0.0284298
Biomass_dry_mcg_m2_mean	57	Population	-0.144826	-0.0325189	0.168611	0.00105748	0.0284298
Biomass_dry_mcg_m2_mean	57	Scrub	0.198508	-0.0325189	0.168611	0.00105748	0.0284298
Biomass_dry_mcg_m2_mean	57	SOCcontent	-0.0132993	-0.0325189	0.168611	0.00105748	0.0284298
Biomass_dry_mcg_m2_mean	57	Texture	-0.0674519	-0.0325189	0.168611	0.00105748	0.0284298
Biomass_dry_mcg_m2_mean	57	Woodland	0.0782294	-0.0325189	0.168611	0.00105748	0.0284298
Biomass_dry_mcg_m2_mean	58	Agriculture	0.153096	0.069001	0.215582	0.00476114	0.0464756
Biomass_dry_mcg_m2_mean	58	Aridity	-0.00661887	0.069001	0.215582	0.00476114	0.0464756
Biomass_dry_mcg_m2_mean	58	Elevation	-0.0607392	0.069001	0.215582	0.00476114	0.0464756
Biomass_dry_mcg_m2_mean	58	Lat	0.263765	0.069001	0.215582	0.00476114	0.0464756
Biomass_dry_mcg_m2_mean	58	MAP	0.0359328	0.069001	0.215582	0.00476114	0.0464756
Biomass_dry_mcg_m2_mean	58	MAT	-0.24163	0.069001	0.215582	0.00476114	0.0464756
Biomass_dry_mcg_m2_mean	58	NDVI	0.069001	0.069001	0.215582	0.00476114	0.0464756
Biomass_dry_mcg_m2_mean	58	pH_H2O	0.215582	0.069001	0.215582	0.00476114	0.0464756
Biomass_dry_mcg_m2_mean	58	Population	0.181718	0.069001	0.215582	0.00476114	0.0464756
Biomass_dry_mcg_m2_mean	58	Scrub	0.247844	0.069001	0.215582	0.00476114	0.0464756
[truncated: 8,349 more rows]

## Sheet: Supplementary Fig3
Sampling_site_ID	Dataset_ID	Coordinates_decimalLatitude	Coordinates_decimalLongitude	Habitat	Density_m2_mean	Biomass_dry_mcg_m2_mean	CommunityMetabolism_Jh_m2_mean	Rarefied	ClimateZone	EcosystemType
1	GC71	48.9877	13.4362	woodland	6483.3	76166.3	2.29628	52.45	Temperate	Temperate woodland
2	GC71	48.9837	13.4488	woodland	6483.3	408316	6.59678	21.5333	Temperate	Temperate woodland
3	GC71	48.9842	13.4275	woodland	17485.3	369200	8.98875	66.36	Temperate	Temperate woodland
4	GC71	48.9798	13.4634	woodland	10461.7	305074	6.82595	63.78	Temperate	Temperate woodland
5	GC71	48.9883	13.4517	woodland	3339.88	120017	2.63156	22.4	Temperate	Temperate woodland
6	GC72	49.1702	13.188	woodland	49817.6	623347	19.0889	44.8	Temperate	Temperate woodland
7	GC72	49.1702	13.188	woodland	59500.4	1.1756e+06	30.052	29.9184	Temperate	Temperate woodland
8	GC72	49.1702	13.188	woodland	40275	859628	21.4335	29.5714	Temperate	Temperate woodland
9	GC72	49.1702	13.188	woodland	26943.6	388098	11.6081	52.8571	Temperate	Temperate woodland
10	GC72	49.1702	13.188	woodland	22874	306037	9.04904	30.3714	Temperate	Temperate woodland
11	GC72	49.1634	13.2014	woodland	25680.6	506980	13.2021	26.8571	Temperate	Temperate woodland
12	GC72	49.1634	13.2014	woodland	39854.1	816510	20.7343	30.1429	Temperate	Temperate woodland
13	GC72	49.1634	13.2014	woodland	55992.1	1.06784e+06	28.0129	56.8571	Temperate	Temperate woodland
14	GC72	49.1634	13.2014	woodland	32837.5	430293	12.1609	96.4286	Temperate	Temperate woodland
15	GC72	49.1634	13.2014	woodland	47151.3	960159	23.5655	73.2857	Temperate	Temperate woodland
16	GC72	49.1666	13.1899	woodland	21049.7	405368	10.8362	37.2857	Temperate	Temperate woodland
17	GC72	49.1666	13.1899	woodland	17541.4	471634	10.3722	38.4286	Temperate	Temperate woodland
18	GC72	49.1666	13.1899	woodland	11366.8	225481	6.02412	55.1429	Temperate	Temperate woodland
19	GC72	49.1666	13.1899	woodland	15155.8	480011	9.92855	32.3714	Temperate	Temperate woodland
20	GC72	49.1666	13.1899	woodland	12910.5	369264	7.62921	45.1429	Temperate	Temperate woodland
21	GC72	49.1695	13.2021	woodland	40438.8	1.44534e+06	30.6992	74	Temperate	Temperate woodland
22	GC72	49.1695	13.2021	woodland	39620.2	835133	22.2123	42	Temperate	Temperate woodland
23	GC72	49.1695	13.2021	woodland	51080.6	1.71532e+06	37.9261	106.667	Temperate	Temperate woodland
24	GC72	49.1695	13.2021	woodland	34708.6	895526	21.0786	46.2083	Temperate	Temperate woodland
25	GC72	49.1695	13.2021	woodland	18500.3	452373	11.7972	30.4167	Temperate	Temperate woodland
26	GC77	48.7757	13.8247	woodland	13957.1	372094	8.17555	81.9598	Temperate	Temperate woodland
28	GC74	49.1596	20.0281	grassland	102079	1.46604e+06	34.51	38.2	Temperate	Temperate grassland
29	GC74	49.1468	20.028	other	20465	710868	13.444	22.8056	Temperate	Temperate other
31	GC74	49.1803	20.17	grassland	27013.8	454426	9.55062	36.425	Temperate	Temperate grassland
32	GC75	48.7787	13.8659	woodland	44485	733688	20.0843	39.6429	Temperate	Temperate woodland
33	GC75	48.7787	13.8659	woodland	50378.9	648671	18.2625	38.2857	Temperate	Temperate woodland
34	GC75	48.7787	13.8659	woodland	73393.2	1.19748e+06	33.5158	39.3714	Temperate	Temperate woodland
35	GC75	48.7787	13.8659	woodland	45186.6	901889	22.709	66.2143	Temperate	Temperate woodland
36	GC75	48.7787	13.8659	woodland	69744.6	1.10418e+06	30.6344	45.4286	Temperate	Temperate woodland
37	GC75	48.7758	13.87	woodland	15857.4	658528	12.8899	40.7143	Temperate	Temperate woodland
38	GC75	48.7758	13.87	woodland	20769	760583	16.4435	107.357	Temperate	Temperate woodland
39	GC75	48.7758	13.87	woodland	19365.7	370791	9.77183	38.4857	Temperate	Temperate woodland
40	GC75	48.7758	13.87	woodland	27785.6	840663	17.5974	30.1429	Temperate	Temperate woodland
41	GC75	48.7758	13.87	woodland	15857.4	505893	10.9265	37.4857	Temperate	Temperate woodland
42	GC75	48.7763	13.8564	woodland	13331.5	552066	10.4283	22.3333	Temperate	Temperate woodland
43	GC75	48.7763	13.8564	woodland	16980.1	350094	9.10007	136.714	Temperate	Temperate woodland
44	GC75	48.7763	13.8564	woodland	11787.8	356120	7.42866	44.1429	Temperate	Temperate woodland
45	GC75	48.7763	13.8564	woodland	18102.7	497506	11.0391	34.7143	Temperate	Temperate woodland
46	GC75	48.7763	13.8564	woodland	13612.1	333218	6.86315	34.4857	Temperate	Temperate woodland
47	GC75	48.7901	13.8586	woodland	17845.4	387434	9.43756	39.3333	Temperate	Temperate woodland
48	GC75	48.7901	13.8586	woodland	14243.6	209998	5.8485	40.4167	Temperate	Temperate woodland
49	GC75	48.7901	13.8586	woodland	15553.4	385304	8.89712	26.2188	Temperate	Temperate woodland
50	GC75	48.7901	13.8586	woodland	15225.9	246187	7.17881	32.7361	Temperate	Temperate woodland
51	GC75	48.7901	13.8586	woodland	7367.39	125218	3.25336	41.4722	Temperate	Temperate woodland
147	GC79	36.9658	6.35064	woodland	13852.9	357677	22.05	75.0728	Temperate	Temperate woodland
148	GC263	47.0293	16.7379	woodland	182167	1.11468e+07	316.1	58.3646	Temperate	Temperate woodland
149	GC263	47.038	16.7455	other	65777.8	5.93715e+06	131.069	21.7778	Temperate	Temperate other
150	GC263	47.0338	16.7329	woodland	152250	2.32782e+06	101.117	71.75	Temperate	Temperate woodland
151	GC263	47.0401	16.7488	other	195125	1.01112e+07	246.437	22.7344	Temperate	Temperate other
152	GC273	49.3306	-0.45722	agriculture	1115.62	283844	5.77219	19	Temperate	Temperate agriculture
171	GC119	58.4948	26.2317	agriculture	37401.3	568271	13.6631	23.9833	Temperate	Temperate agriculture
172	GC118	58.4141	26.0985	agriculture	20623.9	283437	7.56644	17	Temperate	Temperate agriculture
173	GC268	47.8646	17.1257	agriculture	21333.3	437739	16.2275	11.5	Temperate	Temperate agriculture
174	GC268	47.8652	17.1257	agriculture	27333.3	748507	25.6323	9.05556	Temperate	Temperate agriculture
175	GC268	47.8625	17.2006	agriculture	26000	379790	17.567	12.7778	Temperate	Temperate agriculture
176	GC268	47.863	17.2001	agriculture	18666.7	263876	11.8491	9.5	Temperate	Temperate agriculture
177	GC268	47.8648	17.1257	woodland	158000	3.20247e+06	123.493	23.6667	Temperate	Temperate woodland
178	GC268	47.8627	17.2004	woodland	115667	2.28214e+06	86.3689	28.0417	Temperate	Temperate woodland
179	GC268	47.8125	17.2094	grassland	102667	6.55851e+06	180.303	34.381	Temperate	Temperate grassland
180	GC268	47.8647	17.1257	grassland	91000	2.38784e+06	84.4695	28.6944	Temperate	Temperate grassland
181	GC268	47.865	17.1257	grassland	100333	3.61431e+06	104.422	26.9259	Temperate	Temperate grassland
182	GC268	47.8626	17.2005	grassland	98333.3	2.34245e+06	83.1563	33.1667	Temperate	Temperate grassland
183	GC268	47.8628	17.2003	grassland	75000	2.07503e+06	77.1203	26.4848	Temperate	Temperate grassland
184	GC268	47.8224	17.2385	woodland	193333	4.87667e+06	179.43	35	Temperate	Temperate woodland
185	GC298	24.9842	46.4186	agriculture	780	NA	NA	NA	Temperate	Temperate agriculture
186	GC298	24.3808	46.7326	agriculture	1540	NA	NA	NA	Temperate	Temperate agriculture
187	GC298	24.9842	46.4186	woodland	225	NA	NA	NA	Temperate	Temperate woodland
188	GC298	24.3808	46.7326	woodland	420	NA	NA	NA	Temperate	Temperate woodland
189	GC1	68.358	18.4943	scrub	26041.7	1.02267e+06	8.58507	43.0437	Polar	Polar scrub
190	GC2	68.3593	18.5088	scrub	27840	1.57301e+06	12.1764	57.562	Polar	Polar scrub
191	GC269	48.8567	4.64778	agriculture	2839.76	328333	6.80406	16.8125	Temperate	Temperate agriculture
192	GC269	48.8567	4.64778	woodland	7809.33	186251	5.97165	38.225	Temperate	Temperate woodland
193	GC269	48.8567	4.64778	agriculture	4158.22	752046	15.0519	33.8	Temperate	Temperate agriculture
194	GC269	48.8567	4.64778	grassland	25490.2	760442	24.8579	27.24	Temperate	Temperate grassland
195	GC269	48.8567	4.64778	woodland	9939.15	203045	7.02073	29.2	Temperate	Temperate woodland
196	GC269	48.8567	4.64778	agriculture	3313.05	491312	10.0349	22.25	Temperate	Temperate agriculture
197	GC269	48.8567	4.64778	grassland	3617.31	901146	17.396	11.45	Temperate	Temperate grassland
198	GC269	48.8567	4.64778	woodland	20317.8	204984	9.40595	25.76	Temperate	Temperate woodland
199	GC14	77.041	67.7198	scrub	277738	3.83568e+06	37.7227	13.875	Polar	Polar scrub
200	GC14	76.1892	62.6523	scrub	67000	1.11754e+06	5.78265	29	Polar	Polar scrub
201	GC14	76.953	68.5643	scrub	367909	5.53244e+06	29.9595	29.7273	Polar	Polar scrub
202	GC14	69.6923	60.1669	scrub	344343	1.04589e+07	68.2662	53.4538	Polar	Polar scrub
203	GC14	69.6167	60.2325	scrub	322825	8.37349e+06	53.1052	73.7891	Polar	Polar scrub
204	GC14	80.338	52.788	scrub	676462	1.30077e+07	62.2787	26.3269	Polar	Polar scrub
205	GC14	79.9466	50.1243	scrub	1.25212e+06	1.72076e+07	91.44	14.4615	Polar	Polar scrub
218	GC6	43.2149	1.81008	woodland	28416.7	1.13169e+06	44.6186	NA	Temperate	Temperate woodland
219	GC3	41.5027	-0.581343	scrub	21200	810092	38.5764	NA	Temperate	Temperate scrub
220	GC3	41.5027	-0.581343	scrub	27600	1.48586e+06	66.9042	NA	Temperate	Temperate scrub
221	GC3	41.5027	-0.581343	scrub	18327.3	1.03436e+06	42.471	NA	Temperate	Temperate scrub
222	GC3	41.5027	-0.581343	scrub	33600	967439	46.6367	NA	Temperate	Temperate scrub
231	GC165	38.483	-9.02	scrub	3300	17765.7	1.72056	NA	Temperate	Temperate scrub
232	GC165	40.605	8.152	scrub	3010.2	11774.6	1.13692	NA	Temperate	Temperate scrub
233	GC169	50.4037	3.08634	woodland	18812.5	134334	7.06533	NA	Temperate	Temperate woodland
234	GC169	50.4037	3.08634	grassland	23214.3	290995	11.9026	NA	Temperate	Temperate grassland
235	GC170	50.4037	3.08634	grassland	57800	527337	22.7571	NA	Temperate	Temperate grassland
236	GC170	50.4037	3.08634	woodland	62350	366756	16.0239	NA	Temperate	Temperate woodland
237	GC275	49.2175	5.98528	other	19847.3	379407	10.4686	NA	Temperate	Temperate other
238	GC277	48.7656	6.1225	other	9701.48	198529	5.54923	NA	Temperate	Temperate other
239	GC137	53.456	30.353	woodland	91180	3.11959e+06	61.4781	NA	Temperate	Temperate woodland
240	GC137	55.132	29.374	woodland	68506.7	2.25698e+06	42.6278	NA	Temperate	Temperate woodland
241	GC137	55.154	29.328	woodland	37653.3	2.59719e+06	42.873	NA	Temperate	Temperate woodland
242	GC137	55.144	29.334	woodland	18133.3	820857	16.8358	NA	Temperate	Temperate woodland
243	GC137	55.142	29.349	woodland	76586.7	2.33645e+06	45.8096	NA	Temperate	Temperate woodland
244	GC137	55.148	29.356	woodland	24346.7	857131	17.087	NA	Temperate	Temperate woodland
245	GC137	55.118	29.351	woodland	36213.3	3.03729e+06	46.0201	NA	Temperate	Temperate woodland
246	GC137	55.128	29.369	woodland	27653.3	1.28638e+06	23.213	NA	Temperate	Temperate woodland
250	GC271	48.7656	6.1225	woodland	10311	105321	4.58485	NA	Temperate	Temperate woodland
255	GC271	49.2175	5.98528	other	17030.1	351388	12.0955	NA	Temperate	Temperate other
256	GC271	49.2175	5.98528	agriculture	12508.5	131989	5.79591	NA	Temperate	Temperate agriculture
257	GC271	49.6767	4.675	agriculture	2772.14	35114.4	1.45366	NA	Temperate	Temperate agriculture
258	GC271	48.8728	1.97528	agriculture	1301.56	54047.7	1.65545	NA	Temperate	Temperate agriculture
259	GC271	50.4286	3.01528	other	5771.27	846322	16.4224	NA	Temperate	Temperate other
260	GC271	44.9772	4.93	agriculture	18171.1	177929	10.4353	NA	Temperate	Temperate agriculture
261	GC271	45.8133	5.02194	agriculture	6761.33	586200	14.0287	NA	Temperate	Temperate agriculture
262	GC271	49.6175	0.755	agriculture	3253.89	663364	13.1764	NA	Temperate	Temperate agriculture
263	GC271	45.3917	3.37417	other	6930.36	67131.5	2.96429	NA	Temperate	Temperate other
264	GC271	45.4394	4.38694	other	1436.78	39329	1.03861	NA	Temperate	Temperate other
265	GC271	45.7672	2.97139	agriculture	15466.5	34206.3	1.82289	4.375	Temperate	Temperate agriculture
266	GC271	49.6175	-0.755	agriculture	1436.78	283845	5.12019	9	Temperate	Temperate agriculture
267	GC271	49.0822	5.28222	agriculture	7550.15	718528	13.9754	15.2292	Temperate	Temperate agriculture
268	GC276	49.2175	5.98528	other	25111.1	340652	13.0472	33.4564	Temperate	Temperate other
269	GC63	47.7172	7.9389	woodland	98052.8	7.34361e+06	114.56	44.7143	Temperate	Temperate woodland
270	GC63	47.793	8.19677	woodland	110851	5.74523e+06	103.632	51.2273	Temperate	Temperate woodland
271	GC63	47.7427	8.16163	woodland	101359	5.25188e+06	86.5577	48.6406	Temperate	Temperate woodland
272	GC96	46.2833	126.85	agriculture	82.4074	1901.39	0.034891	10.642	Temperate	Temperate agriculture
273	GC280	44.3927	4.17743	woodland	13917.1	167612	9.28751	34.3111	Temperate	Temperate woodland
274	GC45	68.21	18.49	grassland	5261.15	323940	2.27203	14.225	Polar	Polar grassland
275	GC45	68.21	18.49	grassland	5554.14	296629	2.14677	12.45	Polar	Polar grassland
276	GC45	68.21	18.49	grassland	10280.3	3.38716e+06	17.5873	12.9	Polar	Polar grassland
277	GC45	68.21	18.49	scrub	5617.83	574637	3.66688	16.9	Polar	Polar scrub
278	GC45	68.21	18.49	scrub	13885.4	478910	4.00764	18.45	Polar	Polar scrub
279	GC45	68.21	18.49	scrub	12828	881892	5.80924	15	Polar	Polar scrub
280	GC50	65.364	18.3671	scrub	6636.94	316250	2.99362	25.1	Temperate	Temperate scrub
281	GC50	65.3454	18.2043	scrub	14598.7	499068	5.15669	18.025	Temperate	Temperate scrub
282	GC50	65.4893	19.0292	scrub	636.943	35439.9	0.296914	11.4	Temperate	Temperate scrub
283	GC50	65.3418	18.2407	scrub	7337.58	443950	4.05862	18.6	Temperate	Temperate scrub
284	GC50	65.5653	18.1412	scrub	4331.21	238191	2.38067	19.025	Temperate	Temperate scrub
285	GC50	65.4895	19.0214	scrub	203.822	4516.55	0.0592954	6.6	Temperate	Temperate scrub
286	GC50	65.3811	19.4336	scrub	4280.25	188593	1.90985	18.05	Temperate	Temperate scrub
287	GC50	65.4644	19.0634	scrub	1961.78	169681	1.50575	18.2	Temperate	Temperate scrub
288	GC50	65.4748	18.4396	scrub	5732.48	313228	2.76265	12	Temperate	Temperate scrub
289	GC50	65.4372	18.4433	scrub	6942.68	179048	1.9854	21.625	Temperate	Temperate scrub
290	GC51	-26.0601	153.065	woodland	127.389	10575.2	0.919033	NA	Temperate	Temperate woodland
291	GC51	-26.0622	153.065	woodland	541.401	44297.6	3.84852	NA	Temperate	Temperate woodland
292	GC51	-26.0621	153.064	woodland	785.563	51239.1	4.54149	NA	Temperate	Temperate woodland
293	GC51	-26.0262	153.075	woodland	615.711	54216.4	4.54998	NA	Temperate	Temperate woodland
294	GC51	-26.0298	153.061	woodland	488.323	40525.2	3.40653	NA	Temperate	Temperate woodland
295	GC51	-26.0209	153.052	woodland	1093.42	91935.2	7.82067	NA	Temperate	Temperate woodland
296	GC51	-26.0101	153.047	woodland	201.699	15997.7	1.3927	NA	Temperate	Temperate woodland
297	GC51	-26.0145	153.043	woodland	116.773	11206.4	0.92818	NA	Temperate	Temperate woodland
298	GC51	-26.0206	153.037	woodland	148.62	11447.1	1.00025	NA	Temperate	Temperate woodland
299	GC46	68.21	18.49	scrub	46682.6	1.27432e+06	13.469	21	Polar	Polar scrub
300	GC52	-43.4269	170.167	woodland	9256.9	323010	8.63979	16.6111	Temperate	Temperate woodland
301	GC52	-43.4283	170.167	woodland	828.025	46771.6	0.936542	15.5	Temperate	Temperate woodland
302	GC52	-43.4201	170.171	woodland	1963.91	23734.9	0.737836	7.61111	Temperate	Temperate woodland
303	GC52	-43.4153	170.178	woodland	3779.19	81943.9	2.51445	52.125	Temperate	Temperate woodland
304	GC52	-43.4	170.177	woodland	2314.23	131148	2.56767	16.8333	Temperate	Temperate woodland
305	GC52	-43.4066	170.173	woodland	1135.88	63720.6	1.42505	26.4583	Temperate	Temperate woodland
306	GC52	-43.3355	170.214	woodland	3556.26	180778	4.26223	17.3056	Temperate	Temperate woodland
307	GC52	-43.2412	170.301	woodland	2431	294761	8.39512	15.1146	Temperate	Temperate woodland
308	GC52	-43.2543	170.193	woodland	2271.76	73414.3	2.83441	29.2292	Temperate	Temperate woodland
309	GC57	69.66	18.78	scrub	47802.5	1.42609e+06	19.4728	33.75	Polar	Polar scrub
310	GC53	65.55	17.43	woodland	9851.38	735320	6.49104	16.7778	Temperate	Temperate woodland
311	GC53	65.55	17.43	woodland	10403.4	576813	5.65486	21	Temperate	Temperate woodland
312	GC53	65.55	17.43	woodland	5902.34	509912	4.43153	15.6667	Temperate	Temperate woodland
313	GC53	65.55	17.43	woodland	5222.93	468940	4.30952	12.3333	Temperate	Temperate woodland
314	GC53	65.55	17.43	woodland	9129.51	382197	4.46537	16.0833	Temperate	Temperate woodland
315	GC53	65.55	17.43	woodland	7346.07	361103	3.84811	12.6	Temperate	Temperate woodland
316	GC53	65.55	17.43	woodland	10658.2	577848	5.40331	14.8889	Temperate	Temperate woodland
317	GC53	65.55	17.43	woodland	4118.9	435725	4.02176	24.6667	Temperate	Temperate woodland
318	GC53	65.55	17.43	woodland	6624.2	647600	5.61067	12	Temperate	Temperate woodland
319	GC53	65.55	17.43	woodland	9299.36	598393	5.51948	12.4444	Temperate	Temperate woodland
320	GC53	65.55	17.43	woodland	13673	1.02045e+06	8.98857	12.3333	Temperate	Temperate woodland
321	GC53	65.55	17.43	woodland	9129.51	1.18836e+06	9.07852	18.1667	Temperate	Temperate woodland
322	GC53	65.55	17.43	woodland	3439.49	248693	2.44378	12.6667	Temperate	Temperate woodland
323	GC53	65.55	17.43	woodland	7006.37	273078	3.02115	17.1667	Temperate	Temperate woodland
324	GC53	65.55	17.43	woodland	3864.12	209580	2.01814	10	Temperate	Temperate woodland
325	GC53	65.55	17.43	woodland	9936.31	490021	4.98788	9.33333	Temperate	Temperate woodland
326	GC53	65.55	17.43	woodland	9808.92	673692	6.16893	11	Temperate	Temperate woodland
327	GC53	65.55	17.43	woodland	1783.44	91510.3	1.11616	12.3333	Temperate	Temperate woodland
328	GC53	65.55	17.43	woodland	5902.34	496783	5.5254	22	Temperate	Temperate woodland
329	GC53	65.55	17.43	woodland	5010.62	473825	4.31144	17	Temperate	Temperate woodland
330	GC53	65.55	17.43	woodland	7388.54	466245	4.97932	49.3333	Temperate	Temperate woodland
331	GC53	65.55	17.43	woodland	1571.13	107020	1.07879	6.06667	Temperate	Temperate woodland
332	GC53	65.55	17.43	woodland	3354.56	788443	6.63471	9.5	Temperate	Temperate woodland
333	GC53	65.55	17.43	woodland	16687.9	761764	7.35775	52.6667	Temperate	Temperate woodland
334	GC53	65.55	17.43	woodland	6242.04	502864	4.58032	33.6667	Temperate	Temperate woodland
335	GC53	65.55	17.43	woodland	6369.43	216932	2.64875	21.1111	Temperate	Temperate woodland
336	GC53	65.55	17.43	woodland	9596.6	290727	3.62389	18.2667	Temperate	Temperate woodland
337	GC53	65.55	17.43	woodland	10148.6	588747	5.66865	13.7778	Temperate	Temperate woodland
338	GC53	65.55	17.43	woodland	14522.3	507169	5.85939	19.4444	Temperate	Temperate woodland
339	GC53	65.55	17.43	woodland	10743.1	424204	4.75546	16.6667	Temperate	Temperate woodland
340	GC48	-60.73	-45.59	grassland	353723	928176	59.6906	3	Temperate	Temperate grassland
341	GC48	-60.67	-45.62	grassland	217063	1.01479e+06	51.2558	3	Temperate	Temperate grassland
342	GC54	63.8212	20.3142	woodland	7604.39	249636	3.90808	21.1644	Temperate	Temperate woodland
343	GC49	63.8326	20.297	woodland	12091.9	960495	12.5613	19.9474	Temperate	Temperate woodland
344	GC47	78.5839	21.1749	grassland	29898	846119	5.55906	7.4	Polar	Polar grassland
345	GC47	78.5839	21.1749	scrub	76938.8	957142	8.61842	6.6	Polar	Polar scrub
346	GC47	77.0168	15.8751	grassland	68945.6	1.20906e+06	9.38601	6	Polar	Polar grassland
347	GC47	78.0739	20.871	grassland	56887.8	1.4114e+06	9.22653	8.9	Polar	Polar grassland
348	GC47	78.0739	20.871	scrub	61428.6	1.03169e+06	8.22931	10.9	Polar	Polar scrub
349	GC47	77.5892	20.9427	scrub	18469.4	343306	3.54469	4.4	Polar	Polar scrub
350	GC47	77.5892	20.9427	grassland	4795.92	78350.5	0.80794	3	Polar	Polar grassland
351	GC47	77.3934	17.3073	scrub	40000	662599	5.56099	6.225	Polar	Polar scrub
352	GC47	78.2072	21.0664	grassland	100816	1.36233e+06	11.8502	7	Polar	Polar grassland
353	GC47	78.2072	21.0664	scrub	57040.8	784312	6.97242	11.6	Polar	Polar scrub
354	GC55	-67.61	-68.46	grassland	390051	1.03482e+06	11.348	2	Polar	Polar grassland
355	GC55	-60.71	-45.59	grassland	31107.2	89464.2	5.51074	3	Temperate	Temperate grassland
356	GC56	-51.756	-59.04	grassland	10461.9	415410	7.88399	NA	Temperate	Temperate grassland
357	GC56	-51.756	-59.04	scrub	3943.46	NA	NA	NA	Temperate	Temperate scrub
358	GC80	41.55	2.03	woodland	6866.67	NA	NA	NA	Temperate	Temperate woodland
359	GC80	41.55	2.03	woodland	3200	NA	NA	NA	Temperate	Temperate woodland
360	GC80	41.55	2.03	woodland	2933.33	NA	NA	NA	Temperate	Temperate woodland
361	GC80	41.55	2.03	woodland	2000	NA	NA	NA	Temperate	Temperate woodland
362	GC80	41.55	2.03	woodland	4200	NA	NA	NA	Temperate	Temperate woodland
363	GC80	41.55	2.03	woodland	5666.67	NA	NA	NA	Temperate	Temperate woodland
364	GC301	47.0923	27.242	woodland	13460	NA	NA	NA	Temperate	Temperate woodland
365	GC301	47.164	26.9528	woodland	22960	NA	NA	NA	Temperate	Temperate woodland
366	GC302	47.7363	25.7688	woodland	9975	NA	NA	NA	Temperate	Temperate woodland
367	GC302	46.7112	26.5003	woodland	21940.5	NA	NA	NA	Temperate	Temperate woodland
368	GC302	47.7832	25.809	woodland	18733.3	NA	NA	NA	Temperate	Temperate woodland
369	GC302	47.6374	25.788	woodland	11763.9	NA	NA	NA	Temperate	Temperate woodland
370	GC303	47.0576	27.2378	woodland	35275	NA	NA	NA	Temperate	Temperate woodland
371	GC303	47.0423	27.2237	woodland	15050	NA	NA	NA	Temperate	Temperate woodland
372	GC303	47.0387	27.2078	woodland	42216.7	NA	NA	NA	Temperate	Temperate woodland
373	GC303	47.0704	27.3048	woodland	61400	NA	NA	NA	Temperate	Temperate woodland
374	GC303	47.1066	27.2562	woodland	20441.7	NA	NA	NA	Temperate	Temperate woodland
375	GC300	47.4472	25.6401	woodland	17251	NA	NA	NA	Temperate	Temperate woodland
376	GC300	47.4385	25.6353	woodland	19704.2	NA	NA	NA	Temperate	Temperate woodland
377	GC299	47.4694	25.7101	woodland	116455	NA	NA	NA	Temperate	Temperate woodland
378	GC299	47.449	25.6091	woodland	158386	NA	NA	NA	Temperate	Temperate woodland
379	GC299	47.4797	25.6942	woodland	170125	NA	NA	NA	Temperate	Temperate woodland
380	GC41	72.0239	-125.329	scrub	983700	1.87206e+07	72.4714	15	Polar	Polar scrub
381	GC41	72.0239	-125.329	scrub	52082.8	1.12337e+06	3.49099	29.3862	Polar	Polar scrub
383	GC41	78.7942	-103.545	scrub	98685.7	2.19481e+06	3.35916	8	Polar	Polar scrub
384	GC41	78.7942	-103.545	scrub	109760	1.93209e+06	3.26185	12	Polar	Polar scrub
385	GC41	78.7942	-103.545	scrub	452171	8.52515e+06	14.2797	9.14286	Polar	Polar scrub
386	GC41	78.7942	-103.545	scrub	137314	3.09189e+06	4.85158	6	Polar	Polar scrub
387	GC41	78.7942	-103.545	scrub	31680	776022	1.10382	5	Polar	Polar scrub
388	GC41	78.7942	-103.545	scrub	94560	1.96683e+06	3.13158	5	Polar	Polar scrub
389	GC41	78.7942	-103.545	scrub	71451.9	1.0513e+06	1.73291	8	Polar	Polar scrub
390	GC41	76.7226	-119.137	scrub	70533.3	1.30312e+06	2.47218	14.9667	Polar	Polar scrub
391	GC41	76.7226	-119.137	scrub	175400	2.9716e+06	5.36013	10.5556	Polar	Polar scrub
392	GC164	38.483	-9.02	scrub	5083.33	22598	2.16415	47.5	Temperate	Temperate scrub
393	GC164	40.605	8.152	scrub	5204.08	10844.5	1.33248	7.75	Temperate	Temperate scrub
401	GC58	53.2974	-6.53205	grassland	11258.3	516670	12.9035	23.8125	Temperate	Temperate grassland
402	GC62	50.7957	8.49544	grassland	35864.8	1.98951e+06	36.8476	40.9615	Temperate	Temperate grassland
403	GC62	50.7972	8.49569	agriculture	4925.69	44549.3	1.70937	5.16667	Temperate	Temperate agriculture
404	GC62	50.7438	8.46248	grassland	25579.6	1.15093e+06	22.5619	36.3	Temperate	Temperate grassland
405	GC62	50.7426	8.4617	agriculture	2547.77	209981	4.35157	21	Temperate	Temperate agriculture
406	GC62	50.8434	8.4811	grassland	31125.3	1.26613e+06	25.5267	23.2222	Temperate	Temperate grassland
407	GC62	50.8434	8.48182	agriculture	10870.5	654504	11.3917	18	Temperate	Temperate agriculture
408	GC62	50.6684	8.43153	grassland	56530.5	5.1634e+06	95.914	35.8824	Temperate	Temperate grassland
409	GC62	50.7959	8.49723	agriculture	3566.88	458868	7.07235	15.3333	Temperate	Temperate agriculture
410	GC62	50.785	8.4882	grassland	45313.9	1.66618e+06	35.0689	33.5833	Temperate	Temperate grassland
411	GC62	50.7437	8.46149	agriculture	8832.27	107937	4.17781	8.75	Temperate	Temperate agriculture
412	GC64	-18.0653	178.466	woodland	12331.2	NA	NA	NA	Tropical	Tropical woodland
413	GC65	-17.5092	-149.876	woodland	32271.8	1.23715e+06	144.615	NA	Tropical	Tropical woodland
414	GC65	-17.5263	-149.835	woodland	12738.9	913965	83.1092	NA	Tropical	Tropical woodland
415	GC65	-17.6963	-149.579	woodland	37707	3.22045e+06	259.716	NA	Tropical	Tropical woodland
416	GC66	49.8735	3.0318	agriculture	5647.56	367176	8.20608	31.3264	Temperate	Temperate agriculture
417	GC68	43.7675	5.33062	woodland	2475	290095	8.91688	NA	Temperate	Temperate woodland
418	GC68	43.7705	5.29484	woodland	6159.26	662891	18.8177	NA	Temperate	Temperate woodland
419	GC68	43.7587	5.29875	woodland	4258.82	460783	14.3451	NA	Temperate	Temperate woodland
420	GC68	43.7679	5.33028	woodland	4151.85	366452	11.6101	NA	Temperate	Temperate woodland
421	GC68	43.7563	5.31975	woodland	7374.07	405601	15.153	NA	Temperate	Temperate woodland
422	GC68	43.7668	5.32955	woodland	3614.81	545562	15.7608	NA	Temperate	Temperate woodland
423	GC68	43.7642	5.32797	woodland	10322.2	868048	28.3769	NA	Temperate	Temperate woodland
424	GC68	43.7727	5.39813	woodland	3225.93	292997	9.21259	NA	Temperate	Temperate woodland
425	GC68	43.7666	5.32791	woodland	4631.37	559310	16.14	NA	Temperate	Temperate woodland
432	GC167	50	5.01667	woodland	48312.5	1.08331e+06	32.0831	32.15	Temperate	Temperate woodland
433	GC167	49.9336	4.88111	woodland	63000	843461	29.5831	30.25	Temperate	Temperate woodland
434	GC167	49.9617	4.87014	woodland	63937.5	537725	23.6444	30.875	Temperate	Temperate woodland
435	GC167	50.0333	5.36667	woodland	90270.8	1.9942e+06	54.4981	53.625	Temperate	Temperate woodland
436	GC167	49.9697	4.83625	woodland	73687.5	1.23855e+06	43.7063	44.5833	Temperate	Temperate woodland
437	GC168	50	5.01667	woodland	42600	769825	24.9734	21.8571	Temperate	Temperate woodland
438	GC168	49.9336	4.88111	woodland	97200	1.89908e+06	55.56	28.4706	Temperate	Temperate woodland
439	GC168	49.9614	4.87019	woodland	190000	2.75521e+06	83.8903	30.1111	Temperate	Temperate woodland
440	GC168	50.0333	5.36667	woodland	93966.7	1.96586e+06	55.6987	29.3667	Temperate	Temperate woodland
441	GC168	49.9697	4.83625	woodland	109900	2.40157e+06	71.8253	34.25	Temperate	Temperate woodland
442	GC171	48.6958	2.49306	woodland	77966.1	2.22372e+06	80.7009	83.7025	Temperate	Temperate woodland
443	GC282	55.4599	37.1781	woodland	27151.2	1.34352e+06	22.1262	43.7184	Temperate	Temperate woodland
444	GC282	55.4598	37.1777	woodland	14434.9	1.35008e+06	19.4029	43.9863	Temperate	Temperate woodland
445	GC173	50.3881	3.19972	grassland	9133.33	124317	4.87802	19.7333	Temperate	Temperate grassland
447	GC173	50.3881	3.19972	other	19666.7	455444	18.7495	21.75	Temperate	Temperate other
448	GC174	47.3103	4.07183	woodland	54705.9	1.38135e+06	40.5271	79.6863	Temperate	Temperate woodland
449	GC174	47.3347	4.12582	grassland	49050	4.08312e+06	91.1076	108.044	Temperate	Temperate grassland
450	GC174	47.3734	4.13489	agriculture	44307.7	7.23611e+06	136.946	54.5	Temperate	Temperate agriculture
452	GC290	54.897	37.595	woodland	10740.7	201789	4.25594	67.25	Temperate	Temperate woodland
453	GC290	54.889	37.575	woodland	9683.64	721065	12.2603	48.4167	Temperate	Temperate woodland
454	GC290	54.897	37.569	woodland	38456.8	953212	18.5641	52.963	Temperate	Temperate woodland
455	GC289	59.013	62.049	woodland	46340	1.91824e+06	23.9024	46.9813	Temperate	Temperate woodland
456	GC289	58.997	62.046	woodland	34517.6	1.87835e+06	23.434	57.437	Temperate	Temperate woodland
457	GC289	58.997	62.046	woodland	39090	1.99712e+06	24.0153	57.4571	Temperate	Temperate woodland
458	GC177	47.9494	2.2375	woodland	48633.1	1.09341e+06	38.1482	61.6458	Temperate	Temperate woodland
459	GC177	47.9428	2.23528	woodland	39657	1.05077e+06	36.0317	64.4	Temperate	Temperate woodland
460	GC177	47.9492	2.23556	woodland	50340.9	1.2413e+06	42.8087	42.3333	Temperate	Temperate woodland
461	GC175	48.0333	2.23722	woodland	32017.4	659247	24.443	65.8689	Temperate	Temperate woodland
462	GC178	47.9918	2.26095	woodland	108955	4.97206e+06	162.859	54.1364	Temperate	Temperate woodland
463	GC176	47.9492	2.23639	woodland	44924.2	918674	35.2949	40.7515	Temperate	Temperate woodland
464	GC179	48.9434	7.82673	woodland	14200	460943	14.4792	56.35	Temperate	Temperate woodland
465	GC180	45.5355	6.68949	woodland	39337.8	1.85608e+06	26.6835	79.1351	Temperate	Temperate woodland
466	GC42	22.7667	88.4	agriculture	824.515	88781.3	9.92529	11.9907	Tropical	Tropical agriculture
467	GC70	-23.0132	14.6622	other	68.9655	845.918	0.0790932	1	Tropical	Tropical other
468	GC70	-23.0487	14.9498	other	1293.1	11030.6	1.27604	2	Tropical	Tropical other
469	GC70	-23.1431	15.2074	other	3103.45	38066.3	4.25509	4.66667	Tropical	Tropical other
470	GC70	-23.2438	15.3579	other	1724.14	21148	2.32235	4.33333	Tropical	Tropical other
471	GC70	-23.3106	15.5347	other	344.828	4229.59	0.456288	5	Tropical	Tropical other
473	GC70	-23.3241	15.7138	other	4965.52	60906.1	6.86876	12.4	Tropical	Tropical other
474	GC70	-23.3209	15.8617	other	1379.31	16202.8	1.84186	4.33333	Tropical	Tropical other
475	GC70	-23.3463	16.0095	other	2068.97	25377.6	2.71348	5	Tropical	Tropical other
477	GC70	-23.2453	16.1436	other	5632.18	69083.3	7.32125	14	Tropical	Tropical other
481	GC70	-23.5311	15.1865	other	1034.48	12688.8	1.46951	4.66667	Temperate	Temperate other
482	GC70	-23.5495	15.1303	other	862.069	10574	1.25748	4.66667	Temperate	Temperate other
483	GC70	-23.5913	15.0198	other	86.2069	1057.4	0.125748	1	Temperate	Temperate other
485	GC115	49.1301	20.1853	woodland	26533.3	483529	12.8868	56.2	Temperate	Temperate woodland
486	GC115	49.1583	20.258	woodland	21533.3	458839	10.6098	28.9	Temperate	Temperate woodland
487	GC115	49.1242	20.1064	woodland	30800	861627	17.1416	62.6833	Temperate	Temperate woodland
488	GC115	49.1517	19.9247	woodland	11166.7	924754	13.9336	54.4208	Temperate	Temperate woodland
489	GC115	49.1745	19.9189	woodland	11466.7	822189	10.6736	98.8667	Temperate	Temperate woodland
490	GC115	49.1862	19.9151	woodland	30433.3	1.08537e+06	17.3964	45.8937	Temperate	Temperate woodland
491	GC116	68.302	19.1109	scrub	28131.6	1.64404e+06	10.0818	15.9444	Polar	Polar scrub
492	GC117	68.3592	18.81	other	53112.3	784945	12.0833	13	Polar	Polar other
541	GC12	69.244	59.1497	scrub	586400	8.72067e+06	73.7645	35.5333	Polar	Polar scrub
542	GC12	69.244	59.1497	scrub	250571	4.85068e+06	37.1968	49.5357	Polar	Polar scrub
543	GC12	69.244	59.1497	scrub	103440	1.95396e+06	14.6319	53.15	Polar	Polar scrub
544	GC12	69.244	59.1497	scrub	298360	5.43035e+06	40.6394	40.4062	Polar	Polar scrub
545	GC12	69.244	59.1497	scrub	77280	3.03969e+06	16.205	32.9	Polar	Polar scrub
546	GC12	69.244	59.1497	scrub	112747	3.23728e+06	20.7356	46.8667	Polar	Polar scrub
547	GC12	69.244	59.1497	scrub	312000	7.76827e+06	50.4388	63.1167	Polar	Polar scrub
548	GC12	69.244	59.1497	scrub	149240	3.66375e+06	23.7666	43.2	Polar	Polar scrub
549	GC272	43.4333	1.45	agriculture	4755.65	173272	8.14682	27.9832	Temperate	Temperate agriculture
550	GC272	56.5	9.583	agriculture	9200.07	1.00036e+06	15.899	63.4731	Temperate	Temperate agriculture
551	GC272	55.4708	9.09583	agriculture	10689.3	1.0174e+06	20.2022	31.4887	Temperate	Temperate agriculture
552	GC272	47.5667	5.21667	agriculture	2469.7	151666	4.91846	44.4709	Temperate	Temperate agriculture
553	GC85	50.4009	-114.554	woodland	7692.31	1.8195e+06	15.3812	22.05	Temperate	Temperate woodland
554	GC84	51.0368	-115.068	woodland	20427.9	364222	6.5839	22.7	Temperate	Temperate woodland
555	GC86	51.0152	-115.074	woodland	14467.7	688175	7.21781	29.025	Temperate	Temperate woodland
556	GC87	45.5701	-94.366	woodland	13907.3	699717	14.2883	35	Temperate	Temperate woodland
557	GC83	48.847	10.077	woodland	34426	852122	25.4599	NA	Temperate	Temperate woodland
558	GC83	49.267	8.9675	agriculture	3997	87577.6	3.45218	NA	Temperate	Temperate agriculture
559	GC83	49.267	8.9675	grassland	3430	60796.2	2.53394	NA	Temperate	Temperate grassland
560	GC83	49.267	8.9675	agriculture	5164	142240	5.48551	NA	Temperate	Temperate agriculture
561	GC83	49.267	8.9675	agriculture	2109	68781.6	2.55688	NA	Temperate	Temperate agriculture
562	GC83	49.267	8.9675	agriculture	3997	291672	9.2772	NA	Temperate	Temperate agriculture
563	GC83	49.267	8.9675	agriculture	3007	143058	5.06585	NA	Temperate	Temperate agriculture
564	GC83	49.267	8.9675	agriculture	4269	191340	5.72256	NA	Temperate	Temperate agriculture
565	GC83	49.267	8.9675	agriculture	2486	135916	3.85069	NA	Temperate	Temperate agriculture
566	GC83	49.267	8.9675	grassland	30263	519318	20.4061	NA	Temperate	Temperate grassland
567	GC83	52.103	10.353	agriculture	31860	2.8774e+06	56.2283	NA	Temperate	Temperate agriculture
568	GC83	52.103	10.353	agriculture	24010	1.80636e+06	37.9256	NA	Temperate	Temperate agriculture
569	GC83	52.103	10.353	agriculture	33800	3.06167e+06	64.2261	NA	Temperate	Temperate agriculture
570	GC83	52.103	10.353	agriculture	34325	2.55386e+06	53.734	NA	Temperate	Temperate agriculture
571	GC83	52.103	10.353	agriculture	17075	1.50456e+06	29.2055	NA	Temperate	Temperate agriculture
572	GC83	52.103	10.353	agriculture	46530	5.574e+06	102.287	NA	Temperate	Temperate agriculture
573	GC83	52.103	10.353	agriculture	46950	1.86276e+06	47.8308	NA	Temperate	Temperate agriculture
574	GC83	52.103	10.353	agriculture	45165	2.3942e+06	54.9403	NA	Temperate	Temperate agriculture
575	GC83	52.103	10.353	agriculture	67150	6.34054e+06	123.36	NA	Temperate	Temperate agriculture
576	GC83	52.103	10.353	agriculture	39400	6.99695e+06	125.332	NA	Temperate	Temperate agriculture
577	GC83	52.103	10.353	agriculture	29750	4.25783e+06	76.1187	NA	Temperate	Temperate agriculture
578	GC83	52.103	10.353	agriculture	33450	4.62216e+06	86.6424	NA	Temperate	Temperate agriculture
579	GC83	52.103	10.353	agriculture	37150	3.59025e+06	71.9162	NA	Temperate	Temperate agriculture
580	GC83	52.103	10.353	agriculture	72550	8.42549e+06	164.702	NA	Temperate	Temperate agriculture
581	GC83	52.103	10.353	agriculture	70850	6.65046e+06	126.286	NA	Temperate	Temperate agriculture
582	GC83	52.103	10.353	agriculture	44200	5.1452e+06	91.6078	NA	Temperate	Temperate agriculture
583	GC83	52.103	10.353	agriculture	15825	1.99269e+06	38.421	6	Temperate	Temperate agriculture
584	GC83	52.103	10.353	agriculture	12700	1.76251e+06	35.3254	NA	Temperate	Temperate agriculture
585	GC83	52.103	10.353	agriculture	17350	4.3083e+06	70.6724	NA	Temperate	Temperate agriculture
586	GC83	52.103	10.353	agriculture	26350	3.63702e+06	75.3193	NA	Temperate	Temperate agriculture
587	GC83	52.103	10.353	agriculture	51600	6.77936e+06	123.372	NA	Temperate	Temperate agriculture
588	GC83	52.103	10.353	agriculture	17200	2.48828e+06	48.7636	NA	Temperate	Temperate agriculture
589	GC83	52.103	10.353	agriculture	31850	4.18494e+06	85.7517	NA	Temperate	Temperate agriculture
590	GC83	52.101	10.344	agriculture	2589	129724	2.8881	NA	Temperate	Temperate agriculture
591	GC83	52.101	10.344	agriculture	1672	111529	2.7669	NA	Temperate	Temperate agriculture
592	GC83	52.101	10.344	agriculture	1378	102107	2.52867	NA	Temperate	Temperate agriculture
594	GC83	56.224	10.585	grassland	12000	270645	8.42179	NA	Temperate	Temperate grassland
595	GC83	56.225	10.587	grassland	23846	738472	21.505	NA	Temperate	Temperate grassland
596	GC83	56.225	10.587	grassland	18300	309873	10.1887	NA	Temperate	Temperate grassland
597	GC83	56.225	10.587	grassland	3666	52571.4	1.87978	NA	Temperate	Temperate grassland
598	GC83	56.225	10.587	grassland	8666	304252	8.73137	NA	Temperate	Temperate grassland
599	GC83	56.225	10.587	grassland	8428	92847.5	3.43683	NA	Temperate	Temperate grassland
600	GC83	56.225	10.587	grassland	10904	248441	7.65735	NA	Temperate	Temperate grassland
601	GC83	56.225	10.587	grassland	2000	85691.8	2.37739	NA	Temperate	Temperate grassland
602	GC83	56.225	10.587	grassland	3000	108518	3.02086	NA	Temperate	Temperate grassland
603	GC83	56.225	10.587	grassland	6000	206475	5.83316	NA	Temperate	Temperate grassland
604	GC83	56.225	10.586	grassland	29000	822350	25.9081	NA	Temperate	Temperate grassland
605	GC83	48.969	8.2469	woodland	12187	969390	24.5469	NA	Temperate	Temperate woodland
606	GC83	48.969	8.2469	woodland	2974	198401	5.85913	NA	Temperate	Temperate woodland
607	GC83	48.969	8.2469	woodland	11060	363259	12.6826	NA	Temperate	Temperate woodland
608	GC83	44.783	10.894	agriculture	12668	499655	23.0819	NA	Temperate	Temperate agriculture
609	GC83	48.107	8.9378	woodland	13500	885518	18.8013	NA	Temperate	Temperate woodland
610	GC83	48.498	9.9798	woodland	25591	442264	12.4638	NA	Temperate	Temperate woodland
611	GC83	48.498	9.9798	woodland	31749	297023	11.0863	NA	Temperate	Temperate woodland
612	GC83	48.498	9.9798	woodland	16446	1.10651e+06	21.5563	NA	Temperate	Temperate woodland
613	GC83	48.498	9.9798	woodland	31592	1.18642e+06	29.6213	NA	Temperate	Temperate woodland
614	GC83	51.419	6.6413	agriculture	971	15830.7	0.686267	NA	Temperate	Temperate agriculture
615	GC83	48.034	9.8082	woodland	6759	359831	8.45685	NA	Temperate	Temperate woodland
616	GC83	50.151	12.459	grassland	31034	6.42599e+06	105.713	NA	Temperate	Temperate grassland
617	GC83	50.151	12.459	grassland	440	30254.7	0.751327	NA	Temperate	Temperate grassland
618	GC83	50.151	12.459	grassland	104045	4.63869e+06	117.312	NA	Temperate	Temperate grassland
619	GC83	50.668	7.047	woodland	46900	7.70367e+06	172.583	NA	Temperate	Temperate woodland
620	GC83	50.675	7.053	woodland	30466	2.52754e+06	62.194	NA	Temperate	Temperate woodland
621	GC83	50.672	7.0499	woodland	36109	3.4124e+06	79.1495	NA	Temperate	Temperate woodland
622	GC83	50.662	7.057	agriculture	54346	3.06439e+06	80.4799	NA	Temperate	Temperate agriculture
623	GC83	50.667	7.0456	woodland	31856	1.30376e+06	36.6261	NA	Temperate	Temperate woodland
624	GC83	50.675	7.052	woodland	24375	925979	26.7684	NA	Temperate	Temperate woodland
625	GC83	50.66	7.0374	woodland	4516	599379	12.7706	NA	Temperate	Temperate woodland
626	GC83	50.66	7.0374	woodland	4351	692525	14.0546	NA	Temperate	Temperate woodland
627	GC83	50.66	7.0374	woodland	4705	648449	13.7027	NA	Temperate	Temperate woodland
628	GC83	50.66	7.0374	woodland	4445	751529	17.5587	NA	Temperate	Temperate woodland
629	GC83	50.66	7.0374	woodland	5331	502891	10.8801	NA	Temperate	Temperate woodland
630	GC83	50.66	7.0374	woodland	3396	133026	3.18935	NA	Temperate	Temperate woodland
631	GC83	50.66	7.0374	woodland	7250	491735	11.2709	NA	Temperate	Temperate woodland
632	GC83	50.66	7.0374	woodland	8337	693096	15.3379	NA	Temperate	Temperate woodland
633	GC83	50.66	7.0374	woodland	6812	1.02163e+06	20.446	NA	Temperate	Temperate woodland
634	GC83	50.66	7.0374	woodland	8810	969228	21.0563	NA	Temperate	Temperate woodland
635	GC83	50.66	7.0374	woodland	7056	592684	12.8542	NA	Temperate	Temperate woodland
636	GC83	50.66	7.0374	woodland	6357	534768	11.6566	NA	Temperate	Temperate woodland
637	GC83	51.412	6.6185	agriculture	2841	205836	4.39844	NA	Temperate	Temperate agriculture
638	GC83	51.404	6.615	agriculture	952	48212.6	1.24789	NA	Temperate	Temperate agriculture
639	GC83	51.187	6.8038	grassland	6850	531336	17.323	NA	Temperate	Temperate grassland
640	GC83	51.187	6.8038	grassland	6000	463308	13.5684	NA	Temperate	Temperate grassland
641	GC83	51.187	6.8038	grassland	5950	346163	9.75229	NA	Temperate	Temperate grassland
642	GC83	51.187	6.8038	grassland	7100	787757	19.1768	NA	Temperate	Temperate grassland
643	GC83	51.187	6.8038	grassland	7450	1.43146e+06	29.4095	NA	Temperate	Temperate grassland
644	GC83	51.187	6.8038	grassland	12450	1.46607e+06	35.9093	NA	Temperate	Temperate grassland
645	GC83	51.187	6.8038	grassland	5900	654652	18.0014	NA	Temperate	Temperate grassland
646	GC83	51.187	6.8038	grassland	4585	996164	20.3252	NA	Temperate	Temperate grassland
647	GC83	51.187	6.8038	grassland	5875	358379	10.8367	NA	Temperate	Temperate grassland
648	GC83	51.187	6.8038	grassland	7325	542201	13.3503	NA	Temperate	Temperate grassland
649	GC83	51.187	6.8038	grassland	12300	1.49467e+06	33.8813	NA	Temperate	Temperate grassland
650	GC83	51.187	6.8038	grassland	5075	295384	8.43456	NA	Temperate	Temperate grassland
651	GC83	51.187	6.8038	grassland	4775	531886	13.8555	NA	Temperate	Temperate grassland
652	GC83	51.187	6.8038	grassland	17100	1.10557e+06	32.4509	NA	Temperate	Temperate grassland
653	GC83	51.187	6.8038	grassland	17825	1.36651e+06	36.3621	NA	Temperate	Temperate grassland
654	GC83	51.187	6.8038	grassland	11061	603355	16.7505	NA	Temperate	Temperate grassland
655	GC83	51.187	6.8038	grassland	10575	1.21366e+06	27.447	NA	Temperate	Temperate grassland
656	GC83	51.187	6.8038	grassland	9700	1.60369e+06	33.7155	NA	Temperate	Temperate grassland
657	GC83	51.187	6.8038	grassland	21550	1.99788e+06	46.2085	NA	Temperate	Temperate grassland
658	GC83	51.187	6.8038	grassland	8850	671477	17.8563	NA	Temperate	Temperate grassland
659	GC83	51.489	9.9264	grassland	14200	2.87683e+06	47.0216	NA	Temperate	Temperate grassland
660	GC83	52.174	10.265	agriculture	15880	522568	13.3965	NA	Temperate	Temperate agriculture
674	GC83	52.174	10.265	agriculture	175859	4.69366e+07	737.498	NA	Temperate	Temperate agriculture
675	GC83	52.174	10.265	agriculture	41509	4.53609e+06	81.2546	NA	Temperate	Temperate agriculture
676	GC83	52.174	10.265	agriculture	192433	2.55761e+07	474.075	NA	Temperate	Temperate agriculture
677	GC83	52.174	10.265	agriculture	100329	1.1078e+07	191.673	NA	Temperate	Temperate agriculture
678	GC83	52.174	10.265	agriculture	161732	3.96445e+07	633.996	NA	Temperate	Temperate agriculture
679	GC83	52.174	10.265	agriculture	65102	5.22199e+06	94.9776	NA	Temperate	Temperate agriculture
680	GC83	52.174	10.265	agriculture	124995	9.72194e+06	188.811	NA	Temperate	Temperate agriculture
681	GC83	52.174	10.265	agriculture	189585	648594	33.5164	NA	Temperate	Temperate agriculture
682	GC83	52.174	10.265	agriculture	37658	909661	23.378	NA	Temperate	Temperate agriculture
683	GC83	52.174	10.265	agriculture	23801	382170	14.7817	NA	Temperate	Temperate agriculture
684	GC83	52.174	10.265	agriculture	118561	615885	27.3249	NA	Temperate	Temperate agriculture
685	GC83	52.174	10.265	agriculture	48403	288320	12.1001	NA	Temperate	Temperate agriculture
686	GC83	52.174	10.265	agriculture	103642	2.50078e+06	78.6856	NA	Temperate	Temperate agriculture
687	GC83	52.174	10.265	agriculture	52249	906867	23.6024	NA	Temperate	Temperate agriculture
688	GC83	52.174	10.265	agriculture	328843	3.76329e+06	139.646	NA	Temperate	Temperate agriculture
689	GC83	52.174	10.265	agriculture	136266	1.32668e+06	41.5429	NA	Temperate	Temperate agriculture
690	GC83	52.174	10.265	agriculture	43692	1.61632e+06	37.6578	NA	Temperate	Temperate agriculture
691	GC83	52.174	10.265	agriculture	37727	614484	21.8658	NA	Temperate	Temperate agriculture
692	GC83	52.174	10.265	agriculture	65709	922857	26.8599	NA	Temperate	Temperate agriculture
693	GC83	52.174	10.265	agriculture	108814	822148	32.705	NA	Temperate	Temperate agriculture
694	GC83	52.174	10.265	agriculture	42368	637917	22.0566	NA	Temperate	Temperate agriculture
695	GC83	52.174	10.265	agriculture	124135	474874	24.2342	NA	Temperate	Temperate agriculture
696	GC83	52.174	10.265	agriculture	38481	437251	18.1206	NA	Temperate	Temperate agriculture
697	GC83	52.174	10.265	agriculture	128842	2.04885e+07	357.014	NA	Temperate	Temperate agriculture
698	GC83	52.174	10.265	agriculture	57887	4.61781e+06	91.2227	NA	Temperate	Temperate agriculture
699	GC83	52.174	10.265	agriculture	43373	2.59292e+06	51.0742	NA	Temperate	Temperate agriculture
700	GC83	52.174	10.265	agriculture	101120	7.97063e+06	160.195	NA	Temperate	Temperate agriculture
701	GC83	52.174	10.265	agriculture	161071	6.51431e+06	140.992	NA	Temperate	Temperate agriculture
702	GC83	52.174	10.265	agriculture	55826	4.69152e+06	88.8267	NA	Temperate	Temperate agriculture
703	GC83	52.174	10.265	agriculture	77132	9.44669e+06	161.353	NA	Temperate	Temperate agriculture
704	GC83	52.174	10.265	agriculture	52052	6.4169e+06	116.42	NA	Temperate	Temperate agriculture
705	GC83	52.174	10.265	agriculture	109610	1.80138e+07	309.418	NA	Temperate	Temperate agriculture
706	GC83	52.174	10.265	agriculture	57289	8.77142e+06	150.305	NA	Temperate	Temperate agriculture
707	GC83	52.174	10.265	agriculture	47210	7.48367e+06	133.92	NA	Temperate	Temperate agriculture
708	GC83	52.174	10.265	agriculture	115114	9.4688e+06	167.565	NA	Temperate	Temperate agriculture
709	GC83	52.174	10.265	agriculture	93491	1.29758e+06	40.1212	NA	Temperate	Temperate agriculture
710	GC83	52.174	10.265	agriculture	53973	1.149e+06	30.4631	NA	Temperate	Temperate agriculture
711	GC83	52.174	10.265	agriculture	113454	1.91961e+06	60.82	NA	Temperate	Temperate agriculture
712	GC83	52.174	10.265	agriculture	50392	775480	20.6179	NA	Temperate	Temperate agriculture
713	GC83	52.174	10.265	agriculture	98072	1.24539e+06	36.2822	NA	Temperate	Temperate agriculture
714	GC83	52.174	10.265	agriculture	108283	1.07975e+06	42.4047	NA	Temperate	Temperate agriculture
715	GC83	52.174	10.265	agriculture	53440	925763	30.2599	NA	Temperate	Temperate agriculture
716	GC83	52.174	10.265	agriculture	54902	865385	29.2355	NA	Temperate	Temperate agriculture
717	GC83	52.174	10.265	agriculture	77781	934889	34.7007	NA	Temperate	Temperate agriculture
718	GC83	52.174	10.265	agriculture	91240	874953	31.8042	NA	Temperate	Temperate agriculture
719	GC83	52.174	10.265	agriculture	38986	1.67964e+06	35.3192	NA	Temperate	Temperate agriculture
720	GC83	52.174	10.265	agriculture	90442	1.26094e+06	36.9926	NA	Temperate	Temperate agriculture
721	GC83	52.174	10.265	agriculture	202328	4.62649e+07	763.725	NA	Temperate	Temperate agriculture
722	GC83	52.174	10.265	agriculture	78578	2.36654e+06	58.4232	NA	Temperate	Temperate agriculture
723	GC83	52.174	10.265	agriculture	81958	4.75342e+06	86.2209	NA	Temperate	Temperate agriculture
724	GC83	52.174	10.265	agriculture	166973	1.82465e+07	327.396	NA	Temperate	Temperate agriculture
725	GC83	52.174	10.265	agriculture	91517	1.27228e+06	37.7363	NA	Temperate	Temperate agriculture
726	GC83	52.174	10.265	agriculture	51189	1.11362e+06	35.0376	NA	Temperate	Temperate agriculture
727	GC83	52.174	10.265	agriculture	71084	594086	23.516	NA	Temperate	Temperate agriculture
728	GC83	52.174	10.265	agriculture	48273	1.29428e+06	28.1017	NA	Temperate	Temperate agriculture
729	GC83	52.172	10.255	agriculture	28777	1.47344e+06	35.7854	NA	Temperate	Temperate agriculture
730	GC83	49.089	8.671	woodland	17664	663234	23.8505	NA	Temperate	Temperate woodland
731	GC83	48.637	20.824	woodland	11226	343066	9.25997	NA	Temperate	Temperate woodland
732	GC83	53.014	14.262	woodland	80	531.176	0.0245106	NA	Temperate	Temperate woodland
733	GC83	53.032	14.275	woodland	160	1062.35	0.0490211	NA	Temperate	Temperate woodland
734	GC83	53.021	14.277	woodland	320	2124.7	0.0980423	NA	Temperate	Temperate woodland
735	GC83	53.02	14.277	woodland	1120	7436.47	0.343148	NA	Temperate	Temperate woodland
736	GC83	49.222	9.9603	woodland	16287	981365	22.9268	NA	Temperate	Temperate woodland
737	GC83	49.91	8.7196	woodland	11587	191668	7.61913	NA	Temperate	Temperate woodland
738	GC83	48.467	8.505	woodland	13474	239690	8.42285	NA	Temperate	Temperate woodland
739	GC83	48.467	8.505	woodland	20241	439467	13.2522	NA	Temperate	Temperate woodland
740	GC83	48.467	8.505	woodland	11079	215193	6.15145	NA	Temperate	Temperate woodland
741	GC83	48.467	8.505	woodland	18911	271768	8.732	NA	Temperate	Temperate woodland
742	GC83	48.467	8.505	woodland	8245	153948	5.23948	NA	Temperate	Temperate woodland
743	GC83	49.47	8.225	agriculture	26	86.9557	0.00799111	NA	Temperate	Temperate agriculture
758	GC83	50.504	6.3288	woodland	61681.5	1.62497e+06	41.6345	22.8167	Temperate	Temperate woodland
759	GC83	50.521	6.3406	woodland	62722.5	1.73362e+06	47.0344	30.8167	Temperate	Temperate woodland
760	GC83	50.55	6.3415	woodland	64914	3.93436e+06	82.9529	28.5714	Temperate	Temperate woodland
761	GC83	50.54	6.3382	woodland	51888	1.15716e+06	35.5408	29.3889	Temperate	Temperate woodland
762	GC83	50.546	6.3405	woodland	41443.5	935720	27.5934	30.0179	Temperate	Temperate woodland
763	GC83	50.57	6.3601	woodland	58090	1.79144e+06	49.0755	31.5921	Temperate	Temperate woodland
764	GC83	50.58	6.502	woodland	29553.5	1.17911e+06	29.2743	31.5921	Temperate	Temperate woodland
765	GC83	50.626	6.4154	woodland	68456.5	1.30295e+06	42.8144	29.7794	Temperate	Temperate woodland
766	GC83	50.62	6.4938	woodland	48158	1.24585e+06	37.3505	31.5	Temperate	Temperate woodland
767	GC83	51.459	14.322	woodland	15723.5	826120	21.829	27.225	Temperate	Temperate woodland
768	GC83	51.49	14.384	woodland	20853	660842	20.3974	30.625	Temperate	Temperate woodland
769	GC83	51.428	14.091	woodland	29197	848016	27.2398	30.0179	Temperate	Temperate woodland
770	GC83	50.969	14.845	woodland	16625.5	488331	13.0878	29.4545	Temperate	Temperate woodland
771	GC83	51.1	14.819	woodland	33363.5	673289	20.9565	33.0179	Temperate	Temperate woodland
772	GC83	50.974	14.813	woodland	43201.5	1.22477e+06	32.0028	38.5208	Temperate	Temperate woodland
774	GC83	51.261	14.906	agriculture	30627	1.90284e+06	44.2561	27.7692	Temperate	Temperate agriculture
775	GC83	51.261	14.946	agriculture	9211.5	118211	4.2503	21.7778	Temperate	Temperate agriculture
785	GC83	49.457	9.0314	woodland	37455	559583	22.9096	NA	Temperate	Temperate woodland
786	GC83	49.256	8.1291	agriculture	11119	407829	11.8073	NA	Temperate	Temperate agriculture
787	GC83	49.179	8.84	agriculture	1677	64995.6	2.16371	NA	Temperate	Temperate agriculture
788	GC83	49.179	8.84	agriculture	1548	88148.9	2.7472	NA	Temperate	Temperate agriculture
789	GC83	47.773	8.7124	woodland	17951	697518	19.6374	NA	Temperate	Temperate woodland
790	GC83	49.177	8.9808	woodland	24398	1.26684e+06	33.5164	NA	Temperate	Temperate woodland
791	GC83	48.636	20.826	woodland	15943	308122	9.67784	NA	Temperate	Temperate woodland
792	GC83	48.717	16.964	grassland	72667	3.64806e+06	87.4039	NA	Temperate	Temperate grassland
793	GC83	53.111	14.342	woodland	80	531.176	0.0242766	NA	Temperate	Temperate woodland
794	GC83	53.134	14.353	woodland	80	531.176	0.0242766	NA	Temperate	Temperate woodland
795	GC83	45.664	9.7249	grassland	30103	2.83834e+06	106.761	NA	Temperate	Temperate grassland
796	GC83	45.67	9.6878	grassland	7812	232428	7.99457	NA	Temperate	Temperate grassland
797	GC83	45.666	9.7289	grassland	4582	240322	8.17974	NA	Temperate	Temperate grassland
798	GC83	48.018	8.1634	woodland	18953	1.31468e+06	26.9037	NA	Temperate	Temperate woodland
800	GC83	48.608	10.164	woodland	11789	761162	14.9113	NA	Temperate	Temperate woodland
801	GC83	49.228	8.987	agriculture	2441	83781.5	2.93755	NA	Temperate	Temperate agriculture
814	GC83	50.134	12.465	grassland	8810	334240	9.16156	NA	Temperate	Temperate grassland
815	GC83	50.134	12.465	grassland	14110	253705	8.13734	NA	Temperate	Temperate grassland
816	GC83	50.169	12.477	grassland	880	9170.69	0.325675	NA	Temperate	Temperate grassland
818	GC83	48.324	8.145	woodland	41915	1.00439e+06	34.1705	NA	Temperate	Temperate woodland
819	GC83	51.268	-0.2806	scrub	2161	351626	7.61934	NA	Temperate	Temperate scrub
820	GC83	48.371	9.0142	woodland	13527	434455	12.3104	NA	Temperate	Temperate woodland
821	GC83	48.56	14.68	woodland	13122	238940	6.26848	NA	Temperate	Temperate woodland
822	GC83	48.56	14.68	woodland	15345	477583	9.80092	NA	Temperate	Temperate woodland
823	GC83	48.56	14.68	woodland	12329	196811	5.38052	NA	Temperate	Temperate woodland
824	GC83	49.178	8.861	agriculture	1238	34461.5	1.26145	NA	Temperate	Temperate agriculture
825	GC83	49.178	8.861	agriculture	1082	27783.1	0.938996	NA	Temperate	Temperate agriculture
826	GC83	49.178	8.861	agriculture	1762	61707.2	1.97866	NA	Temperate	Temperate agriculture
828	GC83	48.552	8.1815	woodland	18795	723432	19.4661	NA	Temperate	Temperate woodland
829	GC83	53.33	13.17	woodland	39333	2.37045e+06	51.2299	NA	Temperate	Temperate woodland
830	GC83	49.07	8.4473	woodland	23534	293979	13.9767	NA	Temperate	Temperate woodland
831	GC83	48.075	7.6834	woodland	13259	603664	20.1149	NA	Temperate	Temperate woodland
832	GC83	49.435	9.4856	woodland	7076	702202	15.3817	NA	Temperate	Temperate woodland
833	GC83	47.562	7.6581	woodland	8527	905215	22.6585	NA	Temperate	Temperate woodland
834	GC83	47.998	7.763	woodland	15528	658642	18.1136	NA	Temperate	Temperate woodland
835	GC83	49.539	8.5105	woodland	3360	516861	11.3594	NA	Temperate	Temperate woodland
836	GC83	49.371	8.5621	woodland	12932	543702	17.6924	NA	Temperate	Temperate woodland
837	GC83	47.602	7.7325	woodland	9431	581349	15.8811	NA	Temperate	Temperate woodland
838	GC83	49.657	9.7078	woodland	37017	754643	25.3852	NA	Temperate	Temperate woodland
839	GC83	48.536	8.5118	woodland	5089	876860	15.2315	NA	Temperate	Temperate woodland
840	GC83	47.957	8.2869	woodland	60632	1.31752e+06	33.3002	NA	Temperate	Temperate woodland
841	GC83	47.834	7.8456	woodland	35211	910846	25.6748	NA	Temperate	Temperate woodland
842	GC83	47.857	7.5791	woodland	7210	355098	11.875	NA	Temperate	Temperate woodland
843	GC83	48.847	10.077	woodland	33204	835652	22.941	NA	Temperate	Temperate woodland
844	GC83	47.832	7.8502	woodland	23544	412345	12.8101	NA	Temperate	Temperate woodland
845	GC83	49.091	8.3716	woodland	24171	707793	26.7003	NA	Temperate	Temperate woodland
846	GC83	48.311	7.7843	woodland	9204	395559	12.7555	NA	Temperate	Temperate woodland
847	GC83	47.722	7.6027	woodland	16013	974911	27.6667	NA	Temperate	Temperate woodland
848	GC83	48.616	8.3215	woodland	39924	1.25144e+06	31.5629	NA	Temperate	Temperate woodland
849	GC83	49.485	8.9746	woodland	3226	95554.1	3.31033	NA	Temperate	Temperate woodland
850	GC83	54.098	10.245	woodland	6773	2.3225e+06	39.66	NA	Temperate	Temperate woodland
851	GC83	54.098	10.239	woodland	9487	3.5723e+06	60.5188	NA	Temperate	Temperate woodland
852	GC83	51.215	7.1008	woodland	38951	1.50951e+06	41.3275	NA	Temperate	Temperate woodland
853	GC83	54.098	10.246	woodland	17983	4.68044e+06	82.523	NA	Temperate	Temperate woodland
854	GC83	48.518	10.059	woodland	45397	1.73222e+06	42.6288	NA	Temperate	Temperate woodland
855	GC83	51.836	9.6848	woodland	50877	3.24749e+06	70.6344	NA	Temperate	Temperate woodland
856	GC83	48.438	8.6448	woodland	24255	1.4452e+06	33.5047	NA	Temperate	Temperate woodland
857	GC83	47.88	9.578	woodland	35445	1.11944e+06	33.7585	NA	Temperate	Temperate woodland
858	GC83	47.737	8.45	woodland	10778	3.47234e+06	52.2324	NA	Temperate	Temperate woodland
859	GC83	47.997	8.4347	woodland	13917	477580	12.3353	NA	Temperate	Temperate woodland
860	GC83	47.615	8.1676	woodland	9150	1.15159e+06	24.3953	NA	Temperate	Temperate woodland
861	GC83	48.35	8.6026	woodland	14772	1.08084e+06	25.4633	NA	Temperate	Temperate woodland
862	GC83	47.903	8.6257	woodland	20341	405015	12.127	NA	Temperate	Temperate woodland
863	GC83	51.5	9.9198	agriculture	8994	1.03426e+06	17.6787	NA	Temperate	Temperate agriculture
864	GC83	51.5	9.9198	agriculture	14696	1.117e+06	19.9721	NA	Temperate	Temperate agriculture
865	GC83	51.5	9.9198	agriculture	20265	2.44176e+06	41.7944	NA	Temperate	Temperate agriculture
866	GC83	51.5	9.9198	agriculture	14291	1.21183e+06	22.7344	NA	Temperate	Temperate agriculture
867	GC83	49.181	8.9309	agriculture	1167	58732.7	1.78175	NA	Temperate	Temperate agriculture
868	GC83	49.181	8.9309	agriculture	1840	167729	4.63458	NA	Temperate	Temperate agriculture
869	GC83	50.8708	6.38782	grassland	938.036	126880	2.73316	26.6786	Temperate	Temperate grassland
870	GC83	50.9183	6.32395	grassland	1937.34	240173	5.24915	27.7857	Temperate	Temperate grassland
871	GC83	50.942	6.42295	grassland	1927.41	204500	4.78056	26.9091	Temperate	Temperate grassland
872	GC83	50.954	6.33701	grassland	965.042	124241	2.81665	27.9115	Temperate	Temperate grassland
873	GC83	50.95	6.34664	grassland	1505.32	153115	3.29031	21.9965	Temperate	Temperate grassland
874	GC83	50.942	6.35909	grassland	1950.39	274386	6.06927	35.2989	Temperate	Temperate grassland
875	GC83	49.386	8.5144	woodland	11265	641432	18.5929	NA	Temperate	Temperate woodland
876	GC83	48.62	9.4242	woodland	29638	898310	24.1334	NA	Temperate	Temperate woodland
877	GC83	60.167	17.633	agriculture	5030	184439	3.07888	NA	Temperate	Temperate agriculture
878	GC83	60.167	17.633	agriculture	12150	223424	5.10318	NA	Temperate	Temperate agriculture
879	GC83	60.167	17.633	agriculture	12890	466176	7.74102	NA	Temperate	Temperate agriculture
880	GC83	60.167	17.633	agriculture	21610	566429	10.5306	NA	Temperate	Temperate agriculture
881	GC83	51.371	9.2682	woodland	37023	1.27066e+06	33.2489	NA	Temperate	Temperate woodland
882	GC83	51.37	9.2676	woodland	35305	952817	26.8213	NA	Temperate	Temperate woodland
883	GC83	51.373	9.27	woodland	25015	968078	24.2505	NA	Temperate	Temperate woodland
884	GC83	49.222	8.91	agriculture	2193	141625	4.17623	NA	Temperate	Temperate agriculture
885	GC83	49.222	8.91	agriculture	5755	100048	3.97075	NA	Temperate	Temperate agriculture
886	GC83	49.222	8.91	agriculture	2064	165917	4.44383	NA	Temperate	Temperate agriculture
887	GC83	49.222	8.91	agriculture	2228	106546	3.14202	NA	Temperate	Temperate agriculture
888	GC83	49.222	8.91	agriculture	1032	28274.3	1.06022	NA	Temperate	Temperate agriculture
889	GC83	49.367	9.8221	woodland	22113	1.88383e+06	43.7108	NA	Temperate	Temperate woodland
890	GC83	51.591	12.6278	grassland	1472.15	125128	2.62418	31.4021	Temperate	Temperate grassland
891	GC83	51.581	12.6145	grassland	1604.48	152550	3.11855	33.1282	Temperate	Temperate grassland
892	GC83	51.5846	12.6644	grassland	877.8	51380.6	1.30114	30.875	Temperate	Temperate grassland
893	GC83	51.5985	12.6971	grassland	1520.06	128320	2.86893	38.8417	Temperate	Temperate grassland
894	GC83	51.5832	12.7095	grassland	1340.03	103446	2.44036	33.1556	Temperate	Temperate grassland
895	GC83	51.551	12.8113	grassland	1555.67	118300	2.51384	25.3448	Temperate	Temperate grassland
897	GC83	45.67	9.78	woodland	13644	1.3963e+06	46.9613	NA	Temperate	Temperate woodland
898	GC83	49.495	8.159	agriculture	236696	1.99014e+07	711.15	NA	Temperate	Temperate agriculture
899	GC83	49.101	8.367	woodland	10802	988045	25.5887	NA	Temperate	Temperate woodland
900	GC83	49.101	8.367	woodland	8111	696565	17.8058	NA	Temperate	Temperate woodland
901	GC83	49.101	8.367	woodland	14269	672526	18.9886	NA	Temperate	Temperate woodland
902	GC83	49.101	8.367	woodland	10465	1.3066e+06	28.5545	NA	Temperate	Temperate woodland
903	GC83	49.101	8.367	woodland	11088	414426	14.9933	NA	Temperate	Temperate woodland
904	GC83	49.101	8.367	woodland	8781	526326	13.7145	NA	Temperate	Temperate woodland
905	GC83	47.898	9.8988	woodland	33269	601718	16.9023	NA	Temperate	Temperate woodland
906	GC83	53.46	10.316	agriculture	38516	1.87218e+06	46.8332	NA	Temperate	Temperate agriculture
907	GC83	48.493	14.955	woodland	6806	308433	7.37457	NA	Temperate	Temperate woodland
908	GC83	51.157	-0.7051	scrub	1777	205881	5.00089	NA	Temperate	Temperate scrub
909	GC83	51.439	-0.2267	scrub	3700	239506	6.72308	NA	Temperate	Temperate scrub
910	GC83	52.973	14.128	woodland	1440	9561.17	0.44119	NA	Temperate	Temperate woodland
911	GC83	48.986	8.89	woodland	11526	703727	19.3397	NA	Temperate	Temperate woodland
913	GC83	47.389	13.61	woodland	10556	258112	5.24107	NA	Temperate	Temperate woodland
914	GC83	47.389	13.61	woodland	6973	467404	5.71438	NA	Temperate	Temperate woodland
915	GC83	51.434	11.759	agriculture	3986	53975.9	2.21603	NA	Temperate	Temperate agriculture
916	GC83	48.395	9.4862	woodland	16931	568957	14.2967	NA	Temperate	Temperate woodland
953	GC83	52.012	10.281	agriculture	7844	335476	8.46903	NA	Temperate	Temperate agriculture
954	GC83	52.012	10.281	agriculture	69786	1.18209e+06	37.1779	NA	Temperate	Temperate agriculture
955	GC83	52.012	10.281	agriculture	15626	808090	19.4262	NA	Temperate	Temperate agriculture
956	GC83	52.012	10.281	agriculture	6489	149298	5.09068	NA	Temperate	Temperate agriculture
957	GC83	52.012	10.281	agriculture	8786	204178	6.86631	NA	Temperate	Temperate agriculture
958	GC83	52.012	10.281	agriculture	24142	337597	13.0553	NA	Temperate	Temperate agriculture
959	GC83	52.012	10.281	grassland	12391	216515	8.18508	NA	Temperate	Temperate grassland
960	GC83	48.459	7.7729	woodland	9546	335813	11.0224	NA	Temperate	Temperate woodland
961	GC83	48.459	7.7729	woodland	10812	431345	13.755	NA	Temperate	Temperate woodland
962	GC83	48.459	7.7729	woodland	19696	419546	17.8619	NA	Temperate	Temperate woodland
963	GC83	52.514	10.334	agriculture	81873	898014	35.577	NA	Temperate	Temperate agriculture
964	GC83	52.514	10.334	agriculture	35404	377546	14.6386	NA	Temperate	Temperate agriculture
965	GC83	52.514	10.334	agriculture	30075	2.80295e+06	50.5471	NA	Temperate	Temperate agriculture
966	GC83	52.514	10.334	agriculture	28385	5.04452e+06	82.5658	NA	Temperate	Temperate agriculture
967	GC83	52.514	10.334	agriculture	27025	7.79047e+06	125.57	NA	Temperate	Temperate agriculture
968	GC83	52.514	10.334	agriculture	20770	316961	10.2554	NA	Temperate	Temperate agriculture
969	GC83	52.514	10.334	agriculture	19374	808656	20.5002	NA	Temperate	Temperate agriculture
970	GC83	52.514	10.334	agriculture	34295	629789	20.4764	NA	Temperate	Temperate agriculture
971	GC83	52.514	10.334	agriculture	12528	856617	20.3209	NA	Temperate	Temperate agriculture
972	GC83	52.514	10.334	agriculture	21001	961988	23.9817	NA	Temperate	Temperate agriculture
973	GC83	52.514	10.334	agriculture	34319	3.21556e+06	62.4381	NA	Temperate	Temperate agriculture
974	GC83	52.009	10.463	agriculture	54629	1.17258e+06	36.1715	NA	Temperate	Temperate agriculture
975	GC83	52.011	10.465	agriculture	9340	165530	6.26087	NA	Temperate	Temperate agriculture
976	GC83	64.35	19.767	woodland	20059	205063	3.56473	NA	Temperate	Temperate woodland
977	GC83	49.334	8.658	grassland	6840	28607.3	1.93931	NA	Temperate	Temperate grassland
978	GC83	49.334	8.658	grassland	295	655.644	0.0418915	NA	Temperate	Temperate grassland
979	GC83	49.334	8.658	grassland	13970	74159	3.26158	NA	Temperate	Temperate grassland
980	GC83	49.334	8.658	grassland	24970	14932.5	1.43529	NA	Temperate	Temperate grassland
981	GC83	49.334	8.658	grassland	3500	6671.31	0.477604	NA	Temperate	Temperate grassland
982	GC83	49.334	8.658	grassland	4780	728274	16.2256	NA	Temperate	Temperate grassland
983	GC83	49.334	8.658	grassland	13005	932267	22.4018	NA	Temperate	Temperate grassland
984	GC83	49.334	8.658	grassland	7270	1.29217e+06	26.0176	NA	Temperate	Temperate grassland
985	GC83	49.334	8.658	grassland	3410	116000	3.00834	NA	Temperate	Temperate grassland
986	GC83	49.334	8.658	grassland	10640	17109.3	1.12557	NA	Temperate	Temperate grassland
987	GC83	49.334	8.658	grassland	8390	5545.46	0.563396	NA	Temperate	Temperate grassland
988	GC83	48.853	8.1233	woodland	6415	333015	8.87607	NA	Temperate	Temperate woodland
989	GC83	48.853	8.1233	woodland	9310	358872	10.3575	NA	Temperate	Temperate woodland
990	GC83	48.853	8.1233	woodland	16783	426022	13.685	NA	Temperate	Temperate woodland
991	GC83	52.966	14.159	woodland	240	1593.53	0.0735317	NA	Temperate	Temperate woodland
992	GC83	48.393	7.9224	woodland	10528	326002	11.8015	NA	Temperate	Temperate woodland
993	GC83	48.853	8.1197	woodland	6253	372560	8.4497	NA	Temperate	Temperate woodland
994	GC83	48.101	9.3683	woodland	7900	2.00714e+06	33.5543	NA	Temperate	Temperate woodland
995	GC83	51.323	13.379	agriculture	14781	678483	16.1154	NA	Temperate	Temperate agriculture
996	GC83	47.751	9.2261	woodland	9175	226240	7.73825	NA	Temperate	Temperate woodland
997	GC83	48.494	11.437	agriculture	10440	729132	15.4607	NA	Temperate	Temperate agriculture
998	GC83	48.496	11.434	agriculture	13827	757554	16.4615	NA	Temperate	Temperate agriculture
999	GC83	48.498	11.436	agriculture	13699	1.04126e+06	21.0898	NA	Temperate	Temperate agriculture
1000	GC83	48.498	11.443	agriculture	8081	1.25533e+06	21.7706	NA	Temperate	Temperate agriculture
1001	GC83	48.495	11.434	agriculture	14800	4.73701e+06	71.452	NA	Temperate	Temperate agriculture
1002	GC83	48.497	11.443	agriculture	4498	201875	5.36297	NA	Temperate	Temperate agriculture
1003	GC83	48.498	11.437	agriculture	14314	562212	12.7203	NA	Temperate	Temperate agriculture
1004	GC83	48.496	11.447	grassland	15618	2.48474e+06	49.2123	NA	Temperate	Temperate grassland
1005	GC83	48.497	11.434	agriculture	14169	1.27038e+06	25.3825	NA	Temperate	Temperate agriculture
1006	GC83	48.5	11.436	grassland	23001	3.12528e+06	56.3902	NA	Temperate	Temperate grassland
1007	GC83	48.499	11.447	agriculture	7782	501969	10.0091	NA	Temperate	Temperate agriculture
1008	GC83	48.497	11.435	agriculture	12856	1.14521e+06	23.4254	NA	Temperate	Temperate agriculture
1009	GC83	48.495	11.438	agriculture	12687	1.81161e+06	35.1874	NA	Temperate	Temperate agriculture
1010	GC83	48.496	11.44	agriculture	18144	1.87621e+06	34.1142	NA	Temperate	Temperate agriculture
1011	GC83	48.496	11.442	agriculture	19790	6.12154e+06	111.139	NA	Temperate	Temperate agriculture
1012	GC83	48.493	11.435	agriculture	6427	1.22724e+06	23.4206	NA	Temperate	Temperate agriculture
1013	GC83	49.027	9.6931	woodland	21017	352166	12.7615	NA	Temperate	Temperate woodland
1014	GC83	49.478	8.7152	woodland	17882	873692	21.9661	NA	Temperate	Temperate woodland
1015	GC83	51.22	7.12	woodland	32595	885893	25.7369	NA	Temperate	Temperate woodland
1016	GC83	51.22	7.12	woodland	23870	507271	15.5278	NA	Temperate	Temperate woodland
1017	GC83	51.22	7.12	woodland	30405	729825	25.3236	NA	Temperate	Temperate woodland
1018	GC83	51.22	7.12	woodland	48200	1.79128e+06	48.0973	NA	Temperate	Temperate woodland
1019	GC83	51.22	7.12	woodland	27915	624491	20.5633	NA	Temperate	Temperate woodland
1020	GC83	51.22	7.12	woodland	26705	1.12452e+06	33.109	NA	Temperate	Temperate woodland
1021	GC83	49.122	20.102	woodland	17059	497807	9.34346	NA	Temperate	Temperate woodland
1022	GC83	49.122	20.102	woodland	18758	518754	10.3127	NA	Temperate	Temperate woodland
1023	GC83	49.122	20.102	woodland	17985	407712	7.98843	NA	Temperate	Temperate woodland
1024	GC83	49.122	20.102	woodland	32334	616424	13.0004	NA	Temperate	Temperate woodland
1025	GC83	49.122	20.102	woodland	26131	815121	14.802	NA	Temperate	Temperate woodland
1026	GC83	49.122	20.102	woodland	19633	579929	10.9098	NA	Temperate	Temperate woodland
1027	GC83	49.122	20.102	woodland	26532	615324	12.4744	NA	Temperate	Temperate woodland
1028	GC83	49.122	20.102	woodland	18642	971374	14.7538	NA	Temperate	Temperate woodland
1029	GC83	49.122	20.102	woodland	23394	474788	10.1699	NA	Temperate	Temperate woodland
1030	GC83	48.653	9.9241	woodland	12645	609532	14.7821	NA	Temperate	Temperate woodland
1031	GC83	47.875	8.8912	woodland	39972	1.00927e+06	32.9207	NA	Temperate	Temperate woodland
1032	GC83	48.742	9.1843	woodland	21583	597995	18.8898	NA	Temperate	Temperate woodland
1033	GC83	48.709	16.96	grassland	26277	1.81122e+06	42.2384	NA	Temperate	Temperate grassland
1034	GC83	48.7	16.955	grassland	62932	2.18199e+06	60.4679	NA	Temperate	Temperate grassland
1035	GC83	43.316	11.207	grassland	20258	725157	36.898	NA	Temperate	Temperate grassland
1036	GC83	43.316	11.207	grassland	8019	255649	12.3892	NA	Temperate	Temperate grassland
1037	GC83	43.316	11.207	grassland	5729	181792	10.0564	NA	Temperate	Temperate grassland
1038	GC83	43.316	11.207	grassland	15000	667928	32.6511	NA	Temperate	Temperate grassland
1039	GC83	43.316	11.207	grassland	8490	312025	16.8323	NA	Temperate	Temperate grassland
1040	GC83	43.316	11.207	grassland	8229	377520	18.2066	NA	Temperate	Temperate grassland
1041	GC83	43.316	11.207	grassland	12344	202857	12.0984	NA	Temperate	Temperate grassland
1042	GC83	43.315	11.209	grassland	8072	1.33176e+06	46.6513	NA	Temperate	Temperate grassland
1043	GC83	43.314	11.211	grassland	12134	563630	22.8155	NA	Temperate	Temperate grassland
1044	GC83	48.579	9.083	woodland	9628	1.16085e+06	24.837	NA	Temperate	Temperate woodland
1045	GC83	47.709	9.2591	woodland	27865	486618	17.8991	NA	Temperate	Temperate woodland
1046	GC83	48.319	9.9347	woodland	14617	2.26498e+06	35.8144	NA	Temperate	Temperate woodland
1047	GC83	48.489	9.391	woodland	22055	827786	21.2734	NA	Temperate	Temperate woodland
1048	GC83	51.036	11.194	agriculture	13849	979994	22.8644	NA	Temperate	Temperate agriculture
1049	GC83	49.8455	9.76081	grassland	2799.02	238759	5.16216	44.5968	Temperate	Temperate grassland
1050	GC83	49.849	9.72561	grassland	1384.6	159144	3.47954	51.2727	Temperate	Temperate grassland
1051	GC83	49.9388	9.71903	grassland	1331.41	111376	2.76251	30.7469	Temperate	Temperate grassland
1052	GC83	49.9962	9.80277	grassland	1780.42	218158	4.72469	29.0273	Temperate	Temperate grassland
1053	GC83	49.993	9.79678	grassland	1211.81	115203	2.773	24.0547	Temperate	Temperate grassland
1054	GC83	49.972	9.78688	grassland	744.833	99791.6	2.13423	56.2344	Temperate	Temperate grassland
1055	GC83	48.198	10.057	woodland	18072	831493	21.243	NA	Temperate	Temperate woodland
1056	GC83	47.658	9.967	woodland	36300	1.30179e+06	31.4937	NA	Temperate	Temperate woodland
1057	GC83	48.987	11.896	woodland	54569	671198	23.8629	NA	Temperate	Temperate woodland
1058	GC83	48.968	11.924	woodland	92388	817074	32.1428	NA	Temperate	Temperate woodland
1059	GC83	48.041	8.9162	woodland	44234	1.12698e+06	31.1791	NA	Temperate	Temperate woodland
1060	GC83	48.869	9.5535	woodland	38999	675963	23.4625	NA	Temperate	Temperate woodland
1061	GC83	48.924	8.8294	woodland	22719	564412	20.1772	NA	Temperate	Temperate woodland
1062	GC83	48.318	9.4774	woodland	27487	1.17747e+06	26.0941	NA	Temperate	Temperate woodland
1162	GC163	40.0067	-3.62	scrub	10324.5	38164.9	3.20647	22.875	Temperate	Temperate scrub
1163	GC93	48.5015	-79.331	woodland	2089.08	160178	1.71139	55.0667	Temperate	Temperate woodland
1164	GC304	45.3724	25.7349	agriculture	4219.75	247791	4.08668	NA	Temperate	Temperate agriculture
1165	GC304	45.1814	25.6511	agriculture	5891.72	2.44542e+06	31.5261	NA	Temperate	Temperate agriculture
1166	GC304	45.03	25.895	agriculture	796.178	155838	2.6454	NA	Temperate	Temperate agriculture
1167	GC304	45.1843	25.6526	agriculture	1751.59	40370.7	1.23204	NA	Temperate	Temperate agriculture
1168	GC304	45.03	25.8453	agriculture	1035.03	160188	2.87758	NA	Temperate	Temperate agriculture
1169	GC304	45.0308	25.8808	agriculture	955.414	26109.7	1.32908	NA	Temperate	Temperate agriculture
1186	GC89	45.2277	25.7291	woodland	9029.29	553539	10.3934	NA	Temperate	Temperate woodland
1187	GC89	45.1663	25.753	woodland	6863.06	303890	8.70032	NA	Temperate	Temperate woodland
1188	GC88	44.37	26.1516	woodland	8933.12	NA	NA	NA	Temperate	Temperate woodland
1189	GC88	44.4372	26.0792	grassland	15748.8	NA	NA	NA	Temperate	Temperate grassland
1190	GC88	44.4462	26.0452	grassland	7607.93	NA	NA	NA	Temperate	Temperate grassland
1191	GC90	48.6147	11.635	agriculture	4630.08	853590	15.8663	24.0192	Temperate	Temperate agriculture
1192	GC90	48.6147	11.635	grassland	636.943	143711	2.49512	4.75	Temperate	Temperate grassland
1193	GC90	48.6123	11.6311	agriculture	6379.23	995717	19.726	41.9231	Temperate	Temperate agriculture
1194	GC90	48.6123	11.6311	grassland	14140.1	2.51012e+06	46.3462	10.6875	Temperate	Temperate grassland
1195	GC90	48.5835	11.5823	agriculture	960.314	199965	3.26407	12.0817	Temperate	Temperate agriculture
1196	GC90	48.5835	11.5823	grassland	4490.45	481488	8.4024	10.375	Temperate	Temperate grassland
1197	GC90	48.6095	11.5861	agriculture	3689.37	1.37935e+06	20.1565	13.1635	Temperate	Temperate agriculture
1198	GC90	48.6095	11.5861	grassland	62133.8	3.34012e+07	479.461	8.125	Temperate	Temperate grassland
1199	GC91	48.6386	11.6269	agriculture	4877.24	876970	14.7181	70.9415	Temperate	Temperate agriculture
1204	GC95	47.18	128.88	woodland	7609.04	164367	2.1099	22	Temperate	Temperate woodland
1205	GC97	45.4154	127.677	woodland	82840.5	NA	NA	NA	Temperate	Temperate woodland
1206	GC98	45.415	127.676	woodland	10148	264593	4.24068	NA	Temperate	Temperate woodland
1207	GC195	9.1	-79.85	woodland	674.533	NA	NA	NA	Tropical	Tropical woodland
1223	GC189	55.233	11.5249	agriculture	935.51	62985	1.29962	18.88	Temperate	Temperate agriculture
1224	GC189	55.233	11.5249	grassland	10131.4	675822	15.9075	29.88	Temperate	Temperate grassland
1225	GC189	55.233	11.5249	grassland	5274.68	274079	6.94387	21.6667	Temperate	Temperate grassland
1226	GC189	55.233	11.5249	grassland	8389.73	426244	10.9129	33.48	Temperate	Temperate grassland
1227	GC189	55.233	11.5249	agriculture	1950.64	177105	3.90366	23.2667	Temperate	Temperate agriculture
1228	GC189	55.233	11.5249	agriculture	786.226	82044.3	1.65735	23.4	Temperate	Temperate agriculture
1229	GC189	55.233	11.5249	grassland	11395.3	1.18339e+06	24.9332	29.3333	Temperate	Temperate grassland
1230	GC189	55.233	11.5249	grassland	5603.11	482396	10.4074	23.2	Temperate	Temperate grassland
1231	GC189	55.233	11.5249	grassland	9136.15	1.1977e+06	22.8333	29.2667	Temperate	Temperate grassland
1232	GC189	55.233	11.5249	agriculture	875.796	76054.2	1.64309	25.48	Temperate	Temperate agriculture
1233	GC193	9.1	-79.85	woodland	249.6	NA	NA	NA	Tropical	Tropical woodland
1234	GC194	9.1	-79.85	woodland	114.65	NA	NA	NA	Tropical	Tropical woodland
1235	GC194	9.1	-79.85	woodland	89.172	NA	NA	NA	Tropical	Tropical woodland
1236	GC194	9.1	-79.85	woodland	127.389	NA	NA	NA	Tropical	Tropical woodland
1237	GC194	9.1	-79.85	woodland	191.083	NA	NA	NA	Tropical	Tropical woodland
1238	GC194	9.1	-79.85	woodland	84.9257	NA	NA	NA	Tropical	Tropical woodland
1239	GC194	9.1	-79.85	woodland	143.312	NA	NA	NA	Tropical	Tropical woodland
1240	GC194	9.1	-79.85	woodland	280.255	NA	NA	NA	Tropical	Tropical woodland
1241	GC194	9.1	-79.85	woodland	89.172	NA	NA	NA	Tropical	Tropical woodland
1242	GC194	9.1	-79.85	woodland	106.157	NA	NA	NA	Tropical	Tropical woodland
1243	GC194	9.1	-79.85	woodland	366.242	NA	NA	NA	Tropical	Tropical woodland
1244	GC196	9.1	-79.85	woodland	668.934	NA	NA	NA	Tropical	Tropical woodland
1245	GC59	53.526	-6.70021	grassland	28012.5	3.17679e+06	62.0966	29.1016	Temperate	Temperate grassland
1246	GC230	48.715	9.187	agriculture	2736.84	NA	NA	NA	Temperate	Temperate agriculture
1247	GC8	65.1537	-14.6513	woodland	86400	1.60713e+06	28.3786	16.375	Temperate	Temperate woodland
1248	GC185	47.6967	-68.6561	woodland	88.8889	3787.59	0.063715	11.6875	Temperate	Temperate woodland
1249	GC185	47.6967	-68.6561	woodland	355.556	20210.9	0.298113	49.5	Temperate	Temperate woodland
1250	GC185	47.6967	-68.6561	woodland	244.444	14501.6	0.233545	42.375	Temperate	Temperate woodland
1251	GC185	47.6967	-68.6561	woodland	1138.89	90972.1	1.32046	28.125	Temperate	Temperate woodland
1252	GC185	47.6967	-68.6561	woodland	277.778	20472.7	0.225601	31.75	Temperate	Temperate woodland
1253	GC185	47.6967	-68.6561	woodland	111.111	8376.15	0.110637	37	Temperate	Temperate woodland
1254	GC185	47.6964	-68.6554	woodland	103.704	5853.15	0.0920848	8	Temperate	Temperate woodland
1255	GC185	47.6971	-68.6555	grassland	96.2963	6419.51	0.100081	14.3333	Temperate	Temperate grassland
1256	GC185	47.6967	-68.6561	woodland	1233.33	94723.1	1.40142	27.075	Temperate	Temperate woodland
1257	GC185	47.6967	-68.6561	woodland	1466.67	111018	1.633	20	Temperate	Temperate woodland
1258	GC185	47.6967	-68.6561	woodland	205.556	14705.9	0.226587	23	Temperate	Temperate woodland
1259	GC185	47.6967	-68.6561	woodland	216.667	24853.7	0.3482	18.25	Temperate	Temperate woodland
1260	GC185	47.6967	-68.6561	woodland	172.222	14739.7	0.202483	14.5	Temperate	Temperate woodland
1261	GC185	47.6967	-68.6561	woodland	294.444	24694.7	0.37728	13.5	Temperate	Temperate woodland
1262	GC185	47.6967	-68.6561	woodland	111.111	9075.72	0.140143	30	Temperate	Temperate woodland
1263	GC185	47.6967	-68.6561	woodland	216.667	20930.9	0.288349	18	Temperate	Temperate woodland
1264	GC185	46.6794	-92.5191	woodland	400	43010	0.647816	14.6875	Temperate	Temperate woodland
1265	GC185	46.6794	-92.5191	woodland	466.667	39787.3	0.62162	31.5	Temperate	Temperate woodland
1266	GC185	46.6794	-92.5191	woodland	261.111	43391.5	0.437392	21.5	Temperate	Temperate woodland
1267	GC185	46.6794	-92.5191	woodland	161.111	9502.09	0.137116	27.375	Temperate	Temperate woodland
1268	GC185	46.6794	-92.5191	woodland	177.778	5371.45	0.0952019	7.6875	Temperate	Temperate woodland
1269	GC185	46.6794	-92.5191	woodland	183.333	17559.3	0.272226	30	Temperate	Temperate woodland
1270	GC185	46.6795	-92.5203	woodland	144.444	17539.6	0.259388	17.125	Temperate	Temperate woodland
1271	GC185	46.6794	-92.5191	woodland	283.333	24911	0.38013	30.125	Temperate	Temperate woodland
1272	GC185	46.6794	-92.5191	woodland	800	91516	1.35378	18.675	Temperate	Temperate woodland
1273	GC185	46.6794	-92.5191	woodland	405.556	36884.4	0.57389	13.3438	Temperate	Temperate woodland
1274	GC185	46.6794	-92.5191	woodland	61.1111	4855.03	0.0808444	9	Temperate	Temperate woodland
1275	GC185	46.6794	-92.5191	woodland	200	14147.4	0.194737	22.125	Temperate	Temperate woodland
1276	GC185	46.6794	-92.5191	woodland	483.333	81401	1.08297	16.5	Temperate	Temperate woodland
1277	GC185	46.6794	-92.5191	woodland	255.556	31383.1	0.411703	20	Temperate	Temperate woodland
1278	GC185	46.6794	-92.5191	woodland	111.111	10659.5	0.155287	27.375	Temperate	Temperate woodland
1279	GC185	46.6794	-92.5191	woodland	350	13378.2	0.189949	11.875	Temperate	Temperate woodland
1280	GC109	36.5588	-5.55199	woodland	8575.58	NA	NA	NA	Temperate	Temperate woodland
1281	GC188	47.6958	-83.5894	woodland	9184.3	351155	4.54641	77.9833	Temperate	Temperate woodland
1282	GC279	43.2547	5.41111	agriculture	20065.2	475008	23.468	68.279	Temperate	Temperate agriculture
1283	GC279	48.6811	6.17694	agriculture	6865.56	362138	8.8657	51.8592	Temperate	Temperate agriculture
1284	GC279	47.2439	-1.49806	agriculture	24825.3	739062	26.3746	69.9333	Temperate	Temperate agriculture
1285	GC60	52.2913	-6.51282	grassland	4280	650621	13.7145	14.425	Temperate	Temperate grassland
1286	GC111	-30.0556	-51.4036	grassland	1783.61	78594.5	6.60814	NA	Temperate	Temperate grassland
1287	GC15	67.8616	44.2	scrub	207067	3.37037e+06	41.7785	21.8889	Polar	Polar scrub
1288	GC15	67.8591	44.1795	scrub	135733	1.37249e+06	21.8586	18.0556	Polar	Polar scrub
1290	GC15	67.8775	44.1833	scrub	17355.6	1.44442e+06	11.2409	29.8056	Polar	Polar scrub
1291	GC15	67.8616	44.201	scrub	109700	2.2246e+06	28.2216	24.125	Polar	Polar scrub
1296	GC15	67.8775	44.1833	scrub	64050	5.62407e+06	40.4292	34.125	Polar	Polar scrub
1297	GC285	62.27	34	woodland	7492.28	234625	3.31574	23.3975	Temperate	Temperate woodland
1298	GC285	62.27	34	woodland	45582.6	929056	14.2424	104.313	Temperate	Temperate woodland
1299	GC285	62.27	34	woodland	18316.6	425179	6.55124	45.9443	Temperate	Temperate woodland
1300	GC285	62.17	34	woodland	9467.59	275141	4.10079	23.2361	Temperate	Temperate woodland
1301	GC285	62.17	34	woodland	13248.5	1.10403e+06	12.4105	31.4722	Temperate	Temperate woodland
1302	GC285	62.17	34	woodland	8634.26	385045	5.06209	37.8889	Temperate	Temperate woodland
1303	GC61	52.2036	-6.58178	grassland	45820	7.17187e+06	129.904	25.8667	Temperate	Temperate grassland
1304	GC305	-30.31	150.39	grassland	5164.84	97601.6	6.05511	NA	Temperate	Temperate grassland
1305	GC305	-30.31	150.39	agriculture	61658.7	774093	62.3731	NA	Temperate	Temperate agriculture
1306	GC305	-30.31	150.39	agriculture	30180.5	NA	NA	NA	Temperate	Temperate agriculture
1307	GC9	69.7388	32.0502	scrub	122311	4.14491e+06	52.3527	31.3889	Polar	Polar scrub
1308	GC9	69.7618	32.9866	scrub	141022	4.81183e+06	50.3145	27.5926	Polar	Polar scrub
1309	GC9	69.7669	32.1002	scrub	138711	3.88928e+06	43.8824	26.3556	Polar	Polar scrub
1310	GC9	69.6124	31.9797	scrub	92800	2.0832e+06	26.1749	33.3	Polar	Polar scrub
1311	GC113	48.5537	21.7871	agriculture	5939.75	256815	7.80356	53.8099	Temperate	Temperate agriculture
1312	GC113	48.5537	21.7871	agriculture	6779.86	149197	5.74402	44.4398	Temperate	Temperate agriculture
1313	GC113	48.5537	21.7871	agriculture	9285.46	167982	6.56181	43.9965	Temperate	Temperate agriculture
1314	GC113	48.5537	21.7871	agriculture	6787.23	164317	6.07072	47.2188	Temperate	Temperate agriculture
1315	GC113	48.5537	21.7871	woodland	9617.09	326434	11.1394	53.4628	Temperate	Temperate woodland
1316	GC114	48.6157	20.7717	woodland	16684.4	523290	16.1348	50.4278	Temperate	Temperate woodland
1317	GC114	48.6118	20.767	woodland	16645	525269	14.9053	49.3488	Temperate	Temperate woodland
1318	GC114	48.6005	20.6376	woodland	14896	292355	9.31803	62.1111	Temperate	Temperate woodland
1319	GC114	48.6025	20.6382	woodland	15171.2	440129	12.5483	57.3009	Temperate	Temperate woodland
1320	GC114	48.6178	20.8394	woodland	12250.3	324645	10.6003	65.9248	Temperate	Temperate woodland
1321	GC114	48.6164	20.8382	woodland	9321.88	174417	5.85176	54.1765	Temperate	Temperate woodland
1322	GC140	55.749	37.617	woodland	22199.5	2.3423e+06	27.9627	30.9976	Temperate	Temperate woodland
1323	GC264	46.8878	19.2914	woodland	37200	580861	25.9184	19	Temperate	Temperate woodland
1324	GC264	46.98	19.3619	woodland	33400	958759	38.5939	20.6	Temperate	Temperate woodland
1325	GC264	47.0581	19.3924	woodland	28800	520460	21.4511	15.1333	Temperate	Temperate woodland
1326	GC264	46.8838	19.2737	woodland	41000	1.32504e+06	49.9518	18	Temperate	Temperate woodland
1327	GC264	46.9821	19.3536	woodland	45800	1.01452e+06	41.7266	23	Temperate	Temperate woodland
1328	GC264	47.0559	19.4173	woodland	27400	746446	30.7019	15.1333	Temperate	Temperate woodland
1329	GC264	46.8856	19.2652	woodland	58800	1.66729e+06	68.2207	43.8	Temperate	Temperate woodland
1330	GC264	46.9891	19.3604	woodland	32200	1.02657e+06	37.5386	12.8	Temperate	Temperate woodland
1331	GC264	47.0578	19.412	woodland	22200	706236	26.6071	12.8	Temperate	Temperate woodland
1332	GC264	46.8981	19.2833	woodland	112200	3.77225e+06	148.024	37.4	Temperate	Temperate woodland
1333	GC264	46.9774	19.3786	woodland	98800	2.73439e+06	104.4	50.0667	Temperate	Temperate woodland
1334	GC264	47.1523	19.4966	woodland	68800	3.03897e+06	110.635	44.8	Temperate	Temperate woodland
1335	GC283	58.5344	37.6217	woodland	161420	3.51489e+06	61.4339	41.5333	Temperate	Temperate woodland
1336	GC283	58.5921	37.5659	woodland	29520	3.08402e+06	37.7195	39.55	Temperate	Temperate woodland
1337	GC283	58.5909	37.5681	woodland	150700	3.06983e+06	53.5349	39.9	Temperate	Temperate woodland
1338	GC283	58.5286	37.5757	woodland	29099.3	1.73448e+06	23.5613	85.9412	Temperate	Temperate woodland
1339	GC283	58.52	37.5136	woodland	44880	667471	14.0234	36.1143	Temperate	Temperate woodland
1340	GC283	58.566	37.539	woodland	42053.3	541026	11.5418	23.8667	Temperate	Temperate woodland
1341	GC283	58.618	37.7697	woodland	65880	1.75718e+06	27.4457	46.2	Temperate	Temperate woodland
1342	GC286	67.527	33.946	woodland	87893.3	1.20049e+06	14.62	31.4889	Polar	Polar woodland
1343	GC286	67.651	33.722	woodland	40960	643569	7.37259	30.1	Polar	Polar woodland
1344	GC286	67.656	33.692	woodland	16800	436197	4.27054	32.4	Polar	Polar woodland
1345	GC286	67.652	33.699	woodland	34746.7	1.09227e+06	9.02396	27.3333	Polar	Polar woodland
1346	GC286	67.477	34.274	woodland	31973.3	677192	8.26288	31.4667	Polar	Polar woodland
1347	GC286	67.487	34.267	woodland	18080	488638	5.50684	27.8889	Polar	Polar woodland
1348	GC286	67.488	34.286	woodland	41760	1.95337e+06	17.1106	24.1167	Polar	Polar woodland
1349	GC291	60.814	42.338	woodland	43090	535297	10.0196	37.3	Temperate	Temperate woodland
1350	GC291	60.807	42.348	woodland	27310	761439	9.86397	44.9719	Temperate	Temperate woodland
1351	GC291	60.807	42.291	woodland	43270	561876	10.4828	37.0469	Temperate	Temperate woodland
1352	GC291	60.803	42.321	woodland	9480	137295	2.30986	48.8	Temperate	Temperate woodland
1353	GC293	66.728	62.539	woodland	68975	1.61743e+06	13.967	41.3281	Polar	Polar woodland
1354	GC293	66.722	62.547	woodland	12527.3	227617	1.74853	54.3864	Polar	Polar woodland
1355	GC293	66.724	62.531	scrub	21015.4	531175	3.51988	40.7744	Polar	Polar scrub
1356	GC293	66.762	62.223	grassland	48160	1.00685e+06	7.51907	25.4286	Polar	Polar grassland
1357	GC293	66.763	62.248	woodland	60500	1.63538e+06	9.65556	32.375	Polar	Polar woodland
1358	GC293	66.756	62.259	scrub	60800	1.61384e+06	10.1223	13.8	Polar	Polar scrub
1359	GC293	66.668	62.571	woodland	26984.6	591559	4.07821	48.6154	Polar	Polar woodland
1360	GC293	66.667	62.581	woodland	44293.3	693150	5.39064	33.8333	Polar	Polar woodland
1361	GC293	66.671	62.578	woodland	21306.7	1.00969e+06	5.72791	30.4889	Polar	Polar woodland
1362	GC295	64.548	48.395	woodland	22600	902154	8.18097	48.2375	Temperate	Temperate woodland
1363	GC295	64.555	48.372	woodland	32213.3	1.06966e+06	10.4383	63.3333	Temperate	Temperate woodland
1364	GC295	64.547	48.352	woodland	11706.7	550221	5.24219	84.4667	Temperate	Temperate woodland
1365	GC295	64.556	48.392	woodland	24613.3	485995	6.16362	22.4	Temperate	Temperate woodland
1366	GC139	43.6367	132.35	woodland	38672.8	2.37206e+06	38.6569	69	Temperate	Temperate woodland
1367	GC139	43.1147	131.487	woodland	42469.1	2.36183e+06	41.956	88.535	Temperate	Temperate woodland
1368	GC139	43.1158	131.507	woodland	62561.7	2.80922e+06	51.3662	79.9753	Temperate	Temperate woodland
1369	GC139	43.648	132.351	woodland	78534	7.56209e+06	115.874	NA	Temperate	Temperate woodland
1370	GC138	63.976	40.632	woodland	155120	2.51944e+06	35.7692	30.8125	Temperate	Temperate woodland
1371	GC138	63.979	40.693	woodland	77960	990436	16.8781	28.25	Temperate	Temperate woodland
1372	GC138	63.979	40.693	woodland	46560	1.25771e+06	15.453	31.4	Temperate	Temperate woodland
1373	GC138	63.981	40.685	woodland	72760	1.60692e+06	23.842	41.05	Temperate	Temperate woodland
1374	GC138	63.981	40.685	woodland	72120	1.42855e+06	20.8675	47.5	Temperate	Temperate woodland
1375	GC138	63.962	40.673	woodland	120080	2.12509e+06	36.7441	26.05	Temperate	Temperate woodland
1376	GC138	63.989	40.643	woodland	148200	1.98087e+06	36.9022	29.15	Temperate	Temperate woodland
1377	GC28	70.0886	87.4889	woodland	200278	4.70592e+06	19.4958	43.1842	Polar	Polar woodland
1378	GC28	70.0886	87.4889	scrub	209285	4.06869e+06	19.1671	31.28	Polar	Polar scrub
1379	GC28	70.0886	87.4889	scrub	71265.3	2.05873e+06	8.53835	42.375	Polar	Polar scrub
1380	GC28	70.0886	87.4889	grassland	89178.9	4.37593e+06	13.3486	42.1053	Polar	Polar grassland
1381	GC28	70.0886	87.4889	scrub	14400	920090	2.48874	47.2375	Polar	Polar scrub
1382	GC28	70.0886	87.4889	woodland	142160	8.58217e+06	24.8598	48.5562	Polar	Polar woodland
1383	GC28	70.0886	87.4889	scrub	46194.5	3.18741e+06	9.63337	30.5098	Polar	Polar scrub
1384	GC28	70.0886	87.4889	scrub	144794	2.46433e+06	11.6638	58.275	Polar	Polar scrub
1385	GC38	65.7714	-171.371	scrub	556578	1.79812e+07	114.376	33.5185	Temperate	Temperate scrub
1386	GC38	65.5936	-171.024	scrub	135280	2.07273e+06	15.0917	34.875	Temperate	Temperate scrub
1387	GC38	65.5945	-171.029	grassland	110720	2.9277e+06	16.7929	26.5333	Temperate	Temperate grassland
1388	GC38	65.5941	-171.025	scrub	135680	3.81767e+06	21.9901	49.2	Temperate	Temperate scrub
1389	GC38	65.5868	-171.052	scrub	22880	1.98318e+06	9.88168	10.8	Temperate	Temperate scrub
1390	GC38	65.5945	-171.029	grassland	38133.3	2.30828e+06	10.5453	15.7778	Temperate	Temperate grassland
1391	GC38	65.5905	-171.494	scrub	29266.7	1.62061e+06	6.53455	25.2083	Temperate	Temperate scrub
1392	GC38	65.5823	-171.492	scrub	20960	390662	2.74902	16.8	Temperate	Temperate scrub
1393	GC38	65.5855	-171.491	scrub	63120	1.24791e+07	45.4503	42.15	Temperate	Temperate scrub
1394	GC38	65.5805	-171.492	scrub	67400	1.17971e+07	40.5429	29.35	Temperate	Temperate scrub
1395	GC38	65.5797	-171.492	scrub	76560	2.29473e+07	82.3222	14	Temperate	Temperate scrub
1396	GC38	65.5885	-171.49	scrub	157800	6.90593e+06	36.2813	30.7778	Temperate	Temperate scrub
1397	GC38	65.5803	-171.08	scrub	34780	1.40516e+06	7.13636	38.08	Temperate	Temperate scrub
1398	GC38	65.591	-171.023	scrub	269822	8.58889e+06	49.2207	52.7812	Temperate	Temperate scrub
1399	GC38	65.5922	-171.036	scrub	117520	2.58915e+06	18.2565	31.5125	Temperate	Temperate scrub
1400	GC38	65.5846	-171.054	scrub	64923.1	5.58655e+06	25.0306	31.0385	Temperate	Temperate scrub
1401	GC38	65.518	-171.99	scrub	195550	2.85852e+06	25.7826	13.75	Temperate	Temperate scrub
1402	GC38	65.5174	-171.99	other	337538	7.09545e+06	61.6117	9.92308	Temperate	Temperate other
1403	GC38	65.5295	-171.004	scrub	165440	1.05574e+07	43.3064	27.9	Temperate	Temperate scrub
1404	GC38	65.5525	-171.014	scrub	56760	8.91008e+06	36.0579	30.25	Temperate	Temperate scrub
1405	GC38	65.5854	-171.054	scrub	27360	3.53828e+06	15.464	53.275	Temperate	Temperate scrub
1406	GC38	65.5519	-171.017	scrub	77440	2.60429e+06	14.8509	35.76	Temperate	Temperate scrub
1407	GC38	65.5937	-171.025	scrub	101600	9.47083e+06	38.035	23.6667	Temperate	Temperate scrub
1408	GC38	65.487	-171.02	scrub	47400	3.65858e+06	15.0908	34.6667	Temperate	Temperate scrub
1409	GC38	65.487	-171.02	scrub	41200	2.51663e+06	10.9792	34.5625	Temperate	Temperate scrub
1410	GC38	65.487	-171.02	scrub	32800	2.13467e+06	10.0583	40	Temperate	Temperate scrub
1411	GC38	65.487	-171.02	scrub	152133	4.49465e+06	30.593	26	Temperate	Temperate scrub
1412	GC38	65.5867	-171.045	scrub	40680	1.99491e+06	10.4191	28.45	Temperate	Temperate scrub
1413	GC38	65.593	-171.023	grassland	198495	3.70376e+06	26.4599	58.619	Temperate	Temperate grassland
1414	GC142	54.548	25.36	woodland	30746.7	769025	17.4356	30.0667	Temperate	Temperate woodland
1415	GC142	54.811	25.459	woodland	43013.3	1.10217e+06	23.5166	32.6667	Temperate	Temperate woodland
1416	GC142	54.77	25.435	woodland	69760	1.26639e+06	31.7477	23.9333	Temperate	Temperate woodland
1417	GC142	55.577	26.538	woodland	50640	1.0756e+06	25.6158	26.05	Temperate	Temperate woodland
1418	GC142	54.597	25.453	woodland	109093	5.32825e+06	90.3465	27.9333	Temperate	Temperate woodland
1419	GC142	54.689	25.125	woodland	65600	1.09017e+06	27.9735	38.7167	Temperate	Temperate woodland
1420	GC142	54.558	25.438	woodland	116240	3.08731e+06	71.3721	28.3333	Temperate	Temperate woodland
1421	GC142	55.57	26.529	woodland	25093.3	2.09438e+06	34.4082	70.6	Temperate	Temperate woodland
1422	GC142	55.596	26.524	woodland	155627	7.47313e+06	128.231	57.8	Temperate	Temperate woodland
1423	GC143	29.0248	107.169	woodland	20502.9	NA	NA	NA	Temperate	Temperate woodland
1425	GC287	64.004	40.651	woodland	16306.7	446715	5.7246	32.9333	Temperate	Temperate woodland
1426	GC287	63.999	40.631	woodland	15973.3	528601	6.25835	37.9556	Temperate	Temperate woodland
1427	GC287	63.993	40.641	woodland	35866.7	1.53965e+06	15.6837	33.1	Temperate	Temperate woodland
1428	GC287	64.001	40.648	woodland	55866.7	1.05764e+06	14.8177	35.8889	Temperate	Temperate woodland
1429	GC94	47.18	128.88	woodland	4931.16	145207	1.64357	22	Temperate	Temperate woodland
1430	GC187	46.746	-82.244	woodland	3201.46	163485	2.36761	39.7143	Temperate	Temperate woodland
1431	GC187	47.635	-83.238	woodland	7948.3	326882	4.02804	35.4583	Temperate	Temperate woodland
1432	GC187	47.584	-82.7901	woodland	7498.09	579407	5.96409	42.2	Temperate	Temperate woodland
1433	GC187	47.582	-82.807	woodland	11614.8	887832	9.3971	32.4583	Temperate	Temperate woodland
1434	GC187	46.4089	-83.363	woodland	3823.98	277323	3.90619	42.0446	Temperate	Temperate woodland
1435	GC144	51.7714	10.3992	woodland	22929.9	277175	8.75646	NA	Temperate	Temperate woodland
1436	GC144	51.7697	10.3935	woodland	19363.1	251227	8.15647	NA	Temperate	Temperate woodland
1437	GC144	51.7705	10.4001	woodland	32611.5	484153	15.3012	NA	Temperate	Temperate woodland
1438	GC144	51.7703	10.3979	woodland	68789.8	881308	27.9961	NA	Temperate	Temperate woodland
1439	GC144	51.7691	10.3952	woodland	25987.3	1.13402e+06	22.9804	NA	Temperate	Temperate woodland
1440	GC144	51.7227	9.70758	woodland	18853.5	318665	11.5363	NA	Temperate	Temperate woodland
1441	GC144	51.7421	9.69197	woodland	48917.2	989731	32.2464	NA	Temperate	Temperate woodland
1442	GC144	51.7216	9.71002	woodland	30573.2	367180	13.9949	NA	Temperate	Temperate woodland
1443	GC144	51.723	9.70311	woodland	60127.4	825919	30.145	NA	Temperate	Temperate woodland
1444	GC144	51.7219	9.70634	woodland	20382.2	398687	13.8752	NA	Temperate	Temperate woodland
1445	GC144	51.6589	9.57863	woodland	17324.8	287701	10.9754	NA	Temperate	Temperate woodland
1446	GC144	51.6772	9.55525	woodland	43312.1	632979	24.1785	NA	Temperate	Temperate woodland
1447	GC144	51.6581	9.5793	woodland	9681.53	208571	7.16449	NA	Temperate	Temperate woodland
1448	GC144	51.6597	9.57432	woodland	51465	1.99177e+06	52.8544	NA	Temperate	Temperate woodland
1449	GC144	51.6568	9.58378	woodland	20891.7	234225	9.4971	NA	Temperate	Temperate woodland
1450	GC144	51.6951	9.52219	woodland	21910.8	281815	10.2564	NA	Temperate	Temperate woodland
1451	GC144	51.7036	9.52663	woodland	19872.6	290567	9.86503	NA	Temperate	Temperate woodland
1452	GC144	51.6918	9.52867	woodland	21401.3	820520	17.1083	NA	Temperate	Temperate woodland
1453	GC144	51.6941	9.52826	woodland	25987.3	1.6119e+06	31.3887	NA	Temperate	Temperate woodland
1454	GC144	51.6942	9.52264	woodland	23439.5	958765	21.6725	NA	Temperate	Temperate woodland
1455	GC144	52.6424	9.2992	woodland	19363.1	1.1359e+06	25.5216	NA	Temperate	Temperate woodland
1456	GC144	52.6068	9.26489	woodland	20891.7	382168	14.8556	NA	Temperate	Temperate woodland
1457	GC144	52.6096	9.27295	woodland	64203.8	556629	23.9102	NA	Temperate	Temperate woodland
1458	GC144	52.6052	9.27087	woodland	29554.1	614131	22.0491	NA	Temperate	Temperate woodland
1459	GC144	52.6399	9.29827	woodland	24458.6	290648	12.0829	NA	Temperate	Temperate woodland
1460	GC144	52.8365	10.3421	woodland	13248.4	204482	7.99421	NA	Temperate	Temperate woodland
1461	GC144	52.8339	10.3464	woodland	11210.2	133546	5.1801	NA	Temperate	Temperate woodland
1462	GC144	52.8366	10.341	woodland	8662.42	113823	4.40897	NA	Temperate	Temperate woodland
1463	GC144	52.8476	10.3091	woodland	29044.6	593891	19.8795	NA	Temperate	Temperate woodland
1464	GC144	52.8292	10.3161	woodland	1528.66	50675.5	1.53596	NA	Temperate	Temperate woodland
1465	GC144	53.1366	10.799	woodland	4585.99	58767.1	2.33816	NA	Temperate	Temperate woodland
1466	GC144	53.1319	10.7962	woodland	33121	294090	11.9491	NA	Temperate	Temperate woodland
1467	GC144	53.1314	10.7974	woodland	12229.3	234434	7.91388	NA	Temperate	Temperate woodland
1468	GC144	53.1157	10.8375	woodland	15796.2	206766	8.63335	NA	Temperate	Temperate woodland
1469	GC144	53.1171	10.8377	woodland	14267.5	214228	8.32837	NA	Temperate	Temperate woodland
1470	GC144	53.2035	10.8007	woodland	20891.7	266569	11.2769	NA	Temperate	Temperate woodland
1471	GC144	53.2005	10.7991	woodland	4076.43	55392.3	2.20421	NA	Temperate	Temperate woodland
1472	GC144	53.2	10.798	woodland	1019.11	626856	10.65	NA	Temperate	Temperate woodland
1473	GC144	53.2004	10.8023	woodland	52993.6	480640	20.2433	NA	Temperate	Temperate woodland
1474	GC144	53.2016	10.8044	woodland	4076.43	70645.9	3.20979	NA	Temperate	Temperate woodland
1475	GC82	45.4249	-73.9392	woodland	1527.9	NA	NA	NA	Temperate	Temperate woodland
1551	GC37	60.6546	151.28	woodland	196720	3.86543e+06	21.0131	42.1	Temperate	Temperate woodland
1552	GC37	60.6513	151.271	woodland	72000	1.48199e+06	8.0401	43.2	Temperate	Temperate woodland
[truncated: 985 more rows]

## Sheet: Supplementary Fig8
Sampling_site_ID	Biomass_dry_mcg_m2_mean	CommunityMetabolism_Jh_m2_mean	Density_m2_mean	Rarefied	Habitat	CGIAR_Aridity_Index	CHELSA_BIO_Annual_Mean_Temperature	CHELSA_BIO_Annual_Precipitation	EarthEnvTopoMed_Elevation	GPWv4_Population_Density	MODIS_NDVI	SG_Clay_Content_015cm	SG_SOC_Content_015cm	SG_Sand_Content_015cm	SG_Soil_pH_H2O_015cm
[truncated: 2,470 more rows]

[truncated: 7 more sheets: Supplementary Fig10, Supplementary Fig11, Supplementary Fig12, Supplementary Fig13, Supplementary Fig14, Supplementary Figs15 16 20, Supplementary Figs 17 18 19]
